# Supplementary material for: Inferring past demography and genetic adaptation in Spain using the GCAT cohort
Source: Sci Rep. 2025 Apr 24;15:14225. doi: 10.1038/s41598-025-98272-w (PMC12022144; doi:10.1038/s41598-025-98272-w)
Supplement: Supplementary file 2 — Supplementary Information 2. [file 41598_2025_98272_MOESM2_ESM.xlsx]

## Sheet: Table_S1
	Table S1. Populations, groupings, and sample sizes used in ADMIXTURE, FineSTRUCTURE and GLOBETROTTER.
	Dataset	Region	Groupings PCA	Labels Admixture (Region)	Sample Size	Original Reference
	Regional GCAT subset (141 individuals with all four grandparents born in the same Spanish region)	ANDALUCIA	Andalusia	GCAT	43	Valls-Margarit et al. 2022
		ARAGON	Aragon		11
		CATALUÑA	Catalonia_G		55
		Castilla La Mancha	CLM		10
		Castilla y León	CYL		4
		EXTREMADURA	Extremadura		7
		GALICIA	Galicia		4
		MADRID	Madrid		1
		MURCIA	Murcia		3
		VALENCIANA	València_G		3
	France	Bas-Rhin	France	BR (Alsace)	48	Biagini et al. 2020
		Ille-et-Vilaine		IeV (Britanny)	44
		Puy-de-Dôme		PdD (Dordogne)	33
		Nord		NO (North France)	45
		Paris		PAR	22
		Bouches-du-Rhône		BdR (Provence)	21
		Haute-Garonne		HG (Pyrenees)	43
	Catalonia, Balearic Islands, and Valencian Community	Eivissa	Balearic Is.	Cat Array	13	Biagini et al. 2019
		Mallorca			9
		Menorca			3
		Barcelonès	Catalonia_B		5
		Camp_de_tarragona			8
		Catalunya_Central			9
		Girona			10
		Lleida			9
		Penedès			11
		Peri-Barcelona			10
		Pirineu			6
		Terres_de_l'Ebre			5
		Alacant	Valencia_B		6
		Castelló			7
		València			9
	North Africa	Egyptian			18	Lazaridis et al. 2016
		Ashkenazi_Jew			7
		Algerian			7
		Saharawi			6
		Tunisian			8
		Canary Islanders			2
	HGDP	Mandenka			22	Li et al. 2008
		Biaka_Pygmy			22
		Adygei			16
		Balochi			24
		Bantu_N.E.			11
		Bantu_S.E._Pedi			1
		Bantu_S.E._S.Sotho			1
		Bantu_S.E._Tswana			2
		Bantu_S.E._Zulu			1
		Bantu_S.W._Herero			2
		Bantu_S.W._Ovambo			1
		Bedouin			46
		Brahui			25
		Burusho			24
		Druze			41
		French			28
		French_Basque			23
		Hazara			19
		Kalash			22
		Makrani			25
		Mbuti_Pygmy			13
		Mozabite			27
		North_Italian			12
		Orcadian			15
		Palestinian			46
		Pathan			24
		Russian			25
		San			6
		Sardinian			28
		Sindhi			24
		Tuscan			8
		Uygur			10
		Yoruba			22

## Sheet: Table_S2
rsid	AA	DA	POS	DAF	sSDS	pSDS	qSDS	CHR	peak	n_peak	Allele	Consequence	IMPACT	SYMBOL	AFR_AF	AMR_AF	EAS_AF	EUR_AF	SAS_AF	PHENOTYPES	CADD_PHRED	NES	GTExpval	Tissue		Gene Cards Info; other
rs139262621	C	T	12687788	0.3139	3.65936	0.000126423	0.331052	1	TRUE	1	T	intergenic_variant	MODIFIER	-	0.0204	0.2464	0.0833	0.2793	0.1196	-	0.18	-0.217191	7.5919e-05	Esophagus_Mucosa
rs6685741	C	G	12691042	0.3082	4.17172	1.51153e-05	0.102477	1	TRUE	1	G	intergenic_variant	MODIFIER	-	0.0303	0.2666	0.2411	0.337	0.1513	-	1.389	NA	NA	NA
rs4845911	G	A	12693125	0.267	3.99715	3.20545e-05	0.158639	1	TRUE	1	A	intergenic_variant	MODIFIER	-	0.0348	0.2478	0.2341	0.2893	0.0726	-	0.8	NA	NA	NA
rs146900650	T	C	12697611	0.07955	3.28039	0.000518311	0.593849	1	TRUE	1	C	intergenic_variant	MODIFIER	-	0.003	0.0476	0.002	0.0835	0.0051	-	4.067	NA	NA	NA		Predicted to enable hydrolase activity. Predicted to be integral component of membrane. [provided by Alliance of Genome Resources, Apr 2022] GeneCards Summary for AADACL4 Gene AADACL4 (Arylacetamide Deacetylase Like 4) is a Protein Coding gene. Diseases associated with AADACL4 include Hypotonia-Cystinuria Syndrome and Agnathia-Otocephaly Complex. Gene Ontology (GO) annotations related to this gen…
rs11121955	G	A	12723184	0.169	5.42951	2.82547e-08	0.00091399	1	TRUE	1	A	intron_variant	MODIFIER	AADACL4	0.0053	0.0749	0.003	0.1412	0.0798	Blood_pressure+dbGaP+rs11121955	0.093	NA	NA	NA
rs61777490	C	T	12748370	0.1932	6.13707	4.20296e-10	3.62277e-05	1	TRUE	1	T	upstream_gene_variant	MODIFIER	-	0.0212	0.1239	0.0585	0.1938	0.0798	-	0.634	NA	NA	NA
rs80215427	A	T	12755946	0.05398	3.38447	0.000356582	0.526662	1	TRUE	1	T	downstream_gene_variant	MODIFIER	-	0.0023	0.0274	0	0.0467	0.0041	-	2.424	NA	NA	NA
rs35530871	C	T	13845251	0.0831	4.132	1.79808e-05	0.112492	1	TRUE	1	T	upstream_gene_variant	MODIFIER	LRRC38	0.0227	0.0634	0.0694	0.1054	0.0818	-	1.102	NA	NA	NA		Enables potassium channel activator activity and transmembrane transporter binding activity. Involved in positive regulation of voltage-gated potassium channel activity and potassium ion transmembrane transport. Part of voltage-gated potassium channel complex. [provided by Alliance of Genome Resources, Apr 2022] GeneCards Summary for LRRC38 Gene LRRC38 (Leucine Rich Repeat Containing 38) is a Pro…
rs10927795	C	T	13846199	0.5021	3.71794	0.000100428	0.295257	1	TRUE	1	G	downstream_gene_variant	MODIFIER	-	-	-	-	-	-	-	1.718	0.150124	2.99932e-05	Nerve_Tibial
rs4400601	A	G	13848104	0.4908	3.36556	0.000381948	0.539259	1	TRUE	1	G	intergenic_variant	MODIFIER	-	0.0295	0.3473	0.2282	0.4533	0.3149	-	1.117	0.14143	0.000100917	Nerve_Tibial
rs4661642	C	T	13851312	0.495	3.55619	0.000188137	0.397262	1	TRUE	1	T	intergenic_variant	MODIFIER	-	0.0295	0.3473	0.2282	0.4583	0.317	-	0.578	0.145227	7.79288e-05	Nerve_Tibial
rs17389432	A	G	13852030	0.08381	4.43225	4.66285e-06	0.0468254	1	TRUE	1	G	intergenic_variant	MODIFIER	-	0.0091	0.062	0.0704	0.1054	0.0808	-	0.725	NA	NA	NA
rs12072110	C	T	13855608	0.08878	3.92628	4.31345e-05	0.186036	1	TRUE	1	T	intergenic_variant	MODIFIER	-	0.2867	0.0922	0.0665	0.1074	0.0654	-	1.511	NA	NA	NA
rs2885138	C	T	13856645	0.08594	4.22467	1.19645e-05	0.0894184	1	TRUE	1	T	intergenic_variant	MODIFIER	-	0.0862	0.0692	0.0665	0.1054	0.0634	-	4.511	NA	NA	NA
rs201569463	C	A	13858041	0.1264	3.31526	0.000457791	0.569274	1	TRUE	1	A	intergenic_variant	MODIFIER	-	0.3525	0.1239	0.1736	0.1481	0.1207	-	0.249	NA	NA	NA
rs1979229	C	T	13859031	0.08878	3.41538	0.000318469	0.505848	1	TRUE	1	T	intergenic_variant	MODIFIER	-	0.2731	0.0922	0.0665	0.1074	0.0634	-	2.474	NA	NA	NA
rs3856276	A	G	13859171	0.08594	3.83053	6.39348e-05	0.232855	1	TRUE	1	G	intergenic_variant	MODIFIER	-	0.0053	0.0634	0.0665	0.1054	0.0634	-	1.212	NA	NA	NA
rs10927826	T	G	13861563	0.08878	3.5655	0.000181583	0.390642	1	TRUE	1	G	intergenic_variant	MODIFIER	-	0.3177	0.0965	0.0665	0.1083	0.0634	-	3.981	NA	NA	NA
rs10927827	G	A	13861572	0.08878	3.56612	0.000181156	0.390047	1	TRUE	1	A	intergenic_variant	MODIFIER	-	0.2738	0.0922	0.0665	0.1074	0.0634	-	0.902	NA	NA	NA
rs61778463	G	A	13862092	0.08594	3.9164	4.4941e-05	0.190824	1	TRUE	1	A	intergenic_variant	MODIFIER	-	0.1362	0.0749	0.0665	0.1064	0.0634	-	3.377	NA	NA	NA
rs12036209	C	T	13865041	0.08665	3.34186	0.000416094	0.555498	1	TRUE	1	T	intergenic_variant	MODIFIER	-	0.09	0.072	0.0675	0.1054	0.0634	-	0.312	NA	NA	NA
rs1767679	T	C	13874226	0.08665	3.70388	0.000106163	0.30284	1	TRUE	1	C	intergenic_variant	MODIFIER	-	0.0393	0.0648	0.0575	0.0984	0.0644	-	2.446	NA	NA	NA
rs7529167	C	T	13884513	0.1051	4.49741	3.43935e-06	0.0378456	1	TRUE	1	T	downstream_gene_variant	MODIFIER	BRWD1P1	0.0038	0.0346	0.0516	0.0805	0.046	-	0.396	NA	NA	NA
rs12047030	A	T	13885753	0.08878	3.95779	3.78234e-05	0.170841	1	TRUE	1	T	downstream_gene_variant	MODIFIER	BRWD1P1	0.0779	0.036	0.0536	0.0746	0.046	-	11.42	NA	NA	NA		BRWD1P1 (Bromodomain And WD Repeat Domain Containing 1 Pseudogene 1) is a Pseudogene.
rs61776637	C	A	13886204	0.08807	4.2988	8.5861e-06	0.0723147	1	TRUE	1	A	downstream_gene_variant	MODIFIER	BRWD1P1	0.0023	0.0346	0.0516	0.0746	0.047	-	1.344	NA	NA	NA
rs12754253	C	T	13888001	0.1428	3.33775	0.000422306	0.558275	1	TRUE	1	T	intergenic_variant	MODIFIER	-	0.0575	0.2233	0.0575	0.161	0.1022	-	0.823	NA	NA	NA
rs56809541	G	A	13888858	0.08026	3.8089	6.97922e-05	0.245109	1	TRUE	1	A	intergenic_variant	MODIFIER	-	0.053	0.036	0.0417	0.0746	0.0348	-	0.7	NA	NA	NA
rs9970183	A	G	13895993	0.1129	4.52379	3.03707e-06	0.0346021	1	TRUE	1	G	intergenic_variant	MODIFIER	-	0.0023	0.0447	0.0337	0.1093	0.0368	-	1.692	-0.242887	2.19338e-05	Lung
rs17357621	C	T	46807697	0.3182	3.33134	0.000432139	0.561862	1	TRUE	2	T	intron_variant	MODIFIER	NSUN4	0.1331	0.1484	0.0179	0.2724	0.092	-	5.483	0.763278	2.94991e-107	Whole_Blood		Enables rRNA (cytosine-C5-)-methyltransferase activity. Involved in rRNA methylation. Part of mitochondrial large ribosomal subunit. [provided by Alliance of Genome Resources, Apr 2022] GeneCards Summary for NSUN4 Gene NSUN4 (NOP2/Sun RNA Methyltransferase 4) is a Protein Coding gene. Diseases associated with NSUN4 include Dubowitz Syndrome and Williams-Beuren Syndrome. Among its related pathways…
rs56909107	A	C	46808224	0.3182	3.34713	0.000408264	0.551539	1	TRUE	2	C	intron_variant	MODIFIER	NSUN4	0.1331	0.147	0.0179	0.2724	0.092	-	7.419	0.763278	2.94991e-107	Whole_Blood
rs41293285	C	T	46808426	0.3182	3.34713	0.000408264	0.551539	1	TRUE	2	G	intron_variant	MODIFIER	NSUN4	-	-	-	-	-	-	0.384	0.758681	2.69072e-106	Whole_Blood
rs41293287	C	T	46808852	0.3622	3.59703	0.000160934	0.370467	1	TRUE	2	T	intron_variant	MODIFIER	NSUN4	0.1331	0.147	0.0179	0.2734	0.092	-	7.911	0.772135	2.22334e-103	Whole_Blood
rs56126529	C	T	46808860	0.3182	3.34713	0.000408264	0.551539	1	TRUE	2	T	intron_variant	MODIFIER	NSUN4	0.1331	0.147	0.0179	0.2724	0.092	-	8.177	0.766878	5.34852e-108	Whole_Blood
rs7525309	G	T	46809025	0.3182	3.34713	0.000408264	0.551539	1	TRUE	2	T	intron_variant	MODIFIER	NSUN4	0.1331	0.147	0.0179	0.2724	0.092	-	6.857	0.763278	2.94991e-107	Whole_Blood
rs66516678	G	T	46810112	0.3182	3.42519	0.000307187	0.498486	1	TRUE	2	T	intron_variant	MODIFIER	NSUN4	0.1331	0.147	0.0179	0.2724	0.092	-	7.947	0.763278	2.94991e-107	Whole_Blood
rs6684274	C	T	46810842	0.3182	3.62603	0.000143905	0.354225	1	TRUE	2	T	intron_variant	MODIFIER	NSUN4	0.1339	0.147	0.0179	0.2724	0.092	-	0.964	0.763278	2.94991e-107	Whole_Blood
rs6696777	A	G	46810970	0.3182	3.72689	9.69273e-05	0.289425	1	TRUE	2	G	intron_variant	MODIFIER	NSUN4	0.1331	0.147	0.0179	0.2724	0.092	-	2.076	0.763278	2.94991e-107	Whole_Blood
rs6697123	A	C	46811310	0.3182	3.67953	0.000116831	0.317461	1	TRUE	2	C	intron_variant	MODIFIER	NSUN4	0.1331	0.147	0.0179	0.2724	0.092	-	13.81	0.763278	2.94991e-107	Whole_Blood
rs113610895	C	T	46811992	0.3182	3.79443	7.39928e-05	0.254674	1	TRUE	2	G	intron_variant	MODIFIER	NSUN4	-	-	-	-	-	-	3.234	0.763278	2.94991e-107	Whole_Blood
rs112491752	C	T	46812339	0.3182	3.7839	7.71946e-05	0.262134	1	TRUE	2	T	intron_variant	MODIFIER	NSUN4	0.1331	0.147	0.0179	0.2724	0.092	-	0.913	0.763278	2.94991e-107	Whole_Blood
rs112089006	C	T	46812360	0.3182	3.78302	7.74672e-05	0.26261	1	TRUE	2	T	intron_variant	MODIFIER	NSUN4	0.1331	0.147	0.0179	0.2724	0.092	-	0.348	0.763278	2.94991e-107	Whole_Blood
rs41294460	G	A	46812852	0.3182	3.6462	0.000133071	0.339473	1	TRUE	2	A	intron_variant	MODIFIER	NSUN4	0.1331	0.147	0.0179	0.2724	0.092	-	0.793	0.763278	2.94991e-107	Whole_Blood
rs61358317	G	T	46813619	0.3203	3.75437	8.68898e-05	0.276027	1	TRUE	2	T	intron_variant	MODIFIER	NSUN4	0.1331	0.1398	0.0179	0.2714	0.091	-	1.291	0.763278	2.94991e-107	Whole_Blood
rs7544951	C	T	46813635	0.3182	3.71461	0.000101757	0.296987	1	TRUE	2	T	intron_variant	MODIFIER	NSUN4	0.1331	0.1398	0.0179	0.2714	0.091	-	1.285	0.760405	4.00334e-106	Whole_Blood
rs60123014	C	T	46813663	0.3189	3.70497	0.000105709	0.302714	1	TRUE	2	T	intron_variant	MODIFIER	NSUN4	0.1331	0.1398	0.0179	0.2714	0.091	-	3.838	0.763278	2.94991e-107	Whole_Blood
rs72677587	G	A	46813982	0.3182	3.61463	0.000150388	0.360098	1	TRUE	2	A	intron_variant	MODIFIER	NSUN4	0.1331	0.147	0.0188	0.2724	0.093	-	6.483	0.759961	6.51044e-106	Whole_Blood
rs66575205	T	G	46814092	0.3182	3.61463	0.000150388	0.360098	1	TRUE	2	G	intron_variant	MODIFIER	NSUN4	0.1331	0.147	0.0179	0.2724	0.092	-	4.77	0.763278	2.94991e-107	Whole_Blood
rs72886905	A	G	46814231	0.3182	3.61463	0.000150388	0.360098	1	TRUE	2	G	intron_variant	MODIFIER	NSUN4	0.1331	0.147	0.0179	0.2734	0.092	-	5.469	0.763278	2.94991e-107	Whole_Blood
rs72886907	C	T	46814265	0.3189	3.63743	0.000137684	0.344993	1	TRUE	2	G	intron_variant	MODIFIER	NSUN4	-	-	-	-	-	-	2.413	0.763278	2.94991e-107	Whole_Blood
rs56076503	G	A	46814953	0.3182	3.72777	9.65907e-05	0.289422	1	TRUE	2	A	intron_variant	MODIFIER	NSUN4	0.1286	0.147	0.0179	0.2694	0.092	-	1.161	0.763278	2.94991e-107	Whole_Blood
rs5013326	A	T	46814957	0.3182	3.72777	9.65907e-05	0.289422	1	TRUE	2	C	intron_variant	MODIFIER	NSUN4	-	-	-	-	-	-	3.191	0.763278	2.94991e-107	Whole_Blood
rs5013328	C	T	46815013	0.3274	3.45953	0.00027056	0.473204	1	TRUE	2	A	intron_variant	MODIFIER	NSUN4	-	-	-	-	-	-	1.024	0.712281	5.64413e-95	Whole_Blood
rs5013329	C	T	46815091	0.3182	3.72777	9.65907e-05	0.289422	1	TRUE	2	T	intron_variant	MODIFIER	NSUN4	0.1331	0.147	0.0179	0.2763	0.092	-	0.934	0.748047	6.62587e-103	Whole_Blood
rs5013330	G	A	46815154	0.3182	3.72777	9.65907e-05	0.289422	1	TRUE	2	A	intron_variant	MODIFIER	NSUN4	0.1331	0.147	0.0179	0.2724	0.092	-	0.382	0.763278	2.94991e-107	Whole_Blood
rs6667861	T	C	46815749	0.3182	3.91195	4.57768e-05	0.193262	1	TRUE	2	C	intron_variant	MODIFIER	NSUN4	0.1331	0.147	0.0179	0.2724	0.092	-	4.197	0.763278	2.94991e-107	Whole_Blood
rs1057533	C	T	46815836	0.3182	3.91195	4.57768e-05	0.193262	1	TRUE	2	T	intron_variant	MODIFIER	NSUN4	0.1331	0.147	0.0179	0.2734	0.092	-	3.771	0.763278	2.94991e-107	Whole_Blood
rs1057534	A	C	46815880	0.3182	3.86547	5.54385e-05	0.217207	1	TRUE	2	C	intron_variant	MODIFIER	NSUN4	0.1331	0.147	0.0179	0.2724	0.092	-	7.569	0.763278	2.94991e-107	Whole_Blood
rs1135459	C	T	46815930	0.3182	3.86547	5.54385e-05	0.217207	1	TRUE	2	T	intron_variant	MODIFIER	NSUN4	0.1331	0.147	0.0179	0.2724	0.092	-	1.939	0.763278	2.94991e-107	Whole_Blood
rs1475390	A	G	46816340	0.3182	3.78215	7.77407e-05	0.26261	1	TRUE	2	G	intron_variant	MODIFIER	NSUN4	0.1331	0.147	0.0179	0.2724	0.092	-	6.139	0.763278	2.94991e-107	Whole_Blood
rs1475388	G	A	46816465	0.3182	3.78215	7.77407e-05	0.26261	1	TRUE	2	A	intron_variant	MODIFIER	NSUN4	0.1331	0.147	0.0179	0.2724	0.092	-	0.652	0.763278	2.94991e-107	Whole_Blood
rs57267378	A	G	46816644	0.3182	3.76198	8.42884e-05	0.272279	1	TRUE	2	G	intron_variant	MODIFIER	NSUN4	0.1331	0.147	0.0179	0.2724	0.092	-	9.075	0.763278	2.94991e-107	Whole_Blood
rs58162700	T	A	46816659	0.3182	3.76198	8.42884e-05	0.272279	1	TRUE	2	A	intron_variant	MODIFIER	NSUN4	0.1331	0.147	0.0188	0.2724	0.092	-	2.675	0.763278	2.94991e-107	Whole_Blood
rs1812705	C	T	46816928	0.3196	3.47079	0.00025946	0.46544	1	TRUE	2	T	intron_variant	MODIFIER	NSUN4	0.1626	0.1513	0.0179	0.2734	0.092	-	3.066	0.76155	2.71036e-107	Whole_Blood
rs72677589	T	C	46817770	0.3182	3.73479	9.39373e-05	0.285801	1	TRUE	2	C	intron_variant	MODIFIER	NSUN4	0.1112	0.147	0.0179	0.2724	0.092	-	6.131	0.761149	7.49237e-105	Whole_Blood
rs72677592	A	G	46818288	0.3182	3.72689	9.69273e-05	0.289425	1	TRUE	2	G	intron_variant	MODIFIER	NSUN4	0.1112	0.147	0.0179	0.2724	0.092	-	9.283	NA	NA	NA
rs17413694	A	C	46818416	0.3182	3.72689	9.69273e-05	0.289425	1	TRUE	2	C	intron_variant	MODIFIER	NSUN4	0.1331	0.147	0.0179	0.2724	0.092	-	6.571	0.763278	2.94991e-107	Whole_Blood
rs41294478	G	A	46818442	0.3182	3.72689	9.69273e-05	0.289425	1	TRUE	2	A	intron_variant	MODIFIER	NSUN4	0.1331	0.147	0.0179	0.2724	0.092	-	11.15	0.763278	2.94991e-107	Whole_Blood
rs12385697	T	C	46818898	0.3182	3.74356	9.07167e-05	0.281272	1	TRUE	2	C	intron_variant	MODIFIER	NSUN4	0.1331	0.147	0.0179	0.2724	0.092	-	7.209	0.763278	2.94991e-107	Whole_Blood
rs12385695	A	G	46819021	0.3182	3.74356	9.07167e-05	0.281272	1	TRUE	2	G	intron_variant	MODIFIER	NSUN4	0.1331	0.147	0.0179	0.2724	0.092	-	11.88	0.763278	2.94991e-107	Whole_Blood
rs28699008	C	T	46819304	0.3182	3.73829	9.26364e-05	0.284126	1	TRUE	2	T	intron_variant	MODIFIER	NSUN4	0.1331	0.147	0.0179	0.2724	0.092	-	0.273	0.763278	2.94991e-107	Whole_Blood
rs56179746	G	T	46819441	0.3182	3.64007	0.000136285	0.343298	1	TRUE	2	A	intron_variant	MODIFIER	NSUN4	-	-	-	-	-	-	0.501	0.763278	2.94991e-107	Whole_Blood
rs6679080	A	T	46819779	0.3182	3.5471	0.00019475	0.403557	1	TRUE	2	T	intron_variant	MODIFIER	NSUN4	0.1331	0.147	0.0179	0.2724	0.092	-	0.794	NA	NA	NA
rs10158236	G	T	46820896	0.3182	3.48834	0.000243019	0.449672	1	TRUE	2	T	intron_variant	MODIFIER	NSUN4	0.1331	0.147	0.0179	0.2724	0.092	-	0.277	0.763278	2.94991e-107	Whole_Blood
rs112980938	C	T	46821502	0.3182	3.54271	0.000198017	0.407765	1	TRUE	2	T	intron_variant	MODIFIER	NSUN4	0.1331	0.1455	0.0179	0.2724	0.092	-	2.788	0.763278	2.94991e-107	Whole_Blood
rs112031822	A	G	46821694	0.3182	3.54008	0.000200002	0.410328	1	TRUE	2	G	intron_variant	MODIFIER	NSUN4	-	-	-	-	-	-	3.34	NA	NA	NA
rs56363851	C	T	46821962	0.3182	3.54885	0.000193457	0.401819	1	TRUE	2	T	intron_variant	MODIFIER	NSUN4	0.1331	0.147	0.0179	0.2724	0.092	-	1	0.763278	2.94991e-107	Whole_Blood
rs112036967	C	T	46822139	0.3182	3.7497	8.85244e-05	0.278053	1	TRUE	2	A	intron_variant	MODIFIER	NSUN4	-	-	-	-	-	-	1.962	0.760222	1.5243e-98	Whole_Blood
rs112124254	G	A	46822147	0.3182	3.7497	8.85244e-05	0.278053	1	TRUE	2	A	intron_variant	MODIFIER	NSUN4	0.0915	0.1427	0.0179	0.2714	0.091	-	2.474	0.764905	4.46699e-104	Whole_Blood
rs112326354	G	C	46822160	0.3196	3.37169	0.000373545	0.534163	1	TRUE	2	A	intron_variant	MODIFIER	NSUN4	-	-	-	-	-	-	2.958	0.700198	2.56326e-88	Whole_Blood
rs111479887	C	T	46822180	0.3182	3.7497	8.85244e-05	0.278053	1	TRUE	2	G	intron_variant	MODIFIER	NSUN4	-	-	-	-	-	-	2.255	0.764005	1.0217e-101	Whole_Blood
rs113745511	T	C	46822224	0.3182	3.7497	8.85244e-05	0.278053	1	TRUE	2	C	intron_variant	MODIFIER	NSUN4	0.1112	0.147	0.0179	0.2724	0.092	-	3.704	0.761149	7.49237e-105	Whole_Blood
rs112068407	T	C	46822291	0.3182	3.7497	8.85244e-05	0.278053	1	TRUE	2	C	intron_variant	MODIFIER	NSUN4	0.1331	0.147	0.0179	0.2724	0.092	-	3.308	0.763278	2.94991e-107	Whole_Blood
rs112560929	A	G	46822297	0.3182	3.7497	8.85244e-05	0.278053	1	TRUE	2	G	intron_variant	MODIFIER	NSUN4	0.1331	0.147	0.0179	0.2724	0.092	-	2.931	0.763278	2.94991e-107	Whole_Blood
rs10158572	G	T	46822440	0.3182	3.78215	7.77407e-05	0.26261	1	TRUE	2	T	intron_variant	MODIFIER	NSUN4	0.1331	0.147	0.0179	0.2724	0.092	-	1.479	0.763278	2.94991e-107	Whole_Blood
rs10158130	T	C	46822600	0.3182	3.78215	7.77407e-05	0.26261	1	TRUE	2	C	intron_variant	MODIFIER	NSUN4	0.1331	0.147	0.0179	0.2724	0.092	-	3.94	0.763278	2.94991e-107	Whole_Blood
rs10157464	C	T	46822961	0.3182	3.78215	7.77407e-05	0.26261	1	TRUE	2	T	intron_variant	MODIFIER	NSUN4	0.1331	0.147	0.0179	0.2724	0.092	-	3.956	0.763278	2.94991e-107	Whole_Blood
rs55971480	G	T	46823206	0.3182	3.78215	7.77407e-05	0.26261	1	TRUE	2	T	intron_variant	MODIFIER	NSUN4	0.1331	0.147	0.0179	0.2724	0.092	-	7.009	0.763278	2.94991e-107	Whole_Blood
rs6659448	C	T	46823701	0.3182	3.88038	5.21474e-05	0.209552	1	TRUE	2	T	intron_variant	MODIFIER	NSUN4	0.1331	0.147	0.0179	0.2724	0.092	-	3.488	0.763278	2.94991e-107	Whole_Blood
rs6685767	G	A	46823929	0.3182	3.92511	4.33457e-05	0.186036	1	TRUE	2	A	intron_variant	MODIFIER	NSUN4	0.1331	0.147	0.0179	0.2704	0.091	-	0.857	0.763278	2.94991e-107	Whole_Blood
rs112911951	C	T	46824198	0.3189	3.87511	5.32873e-05	0.211828	1	TRUE	2	T	intron_variant	MODIFIER	NSUN4	0.1331	0.147	0.0179	0.2724	0.092	-	1.21	0.763278	2.94991e-107	Whole_Blood
rs113033705	G	A	46824324	0.3182	3.88125	5.19597e-05	0.209122	1	TRUE	2	A	intron_variant	MODIFIER	NSUN4	0.1331	0.147	0.0179	0.2724	0.092	-	0.399	0.763278	2.94991e-107	Whole_Blood
rs72677593	T	C	46824363	0.3182	3.88125	5.19597e-05	0.209122	1	TRUE	2	C	intron_variant	MODIFIER	NSUN4	0.1331	0.147	0.0179	0.2724	0.092	-	2.15	0.763278	2.94991e-107	Whole_Blood
rs7520482	C	T	46824856	0.3189	3.94966	3.91306e-05	0.174489	1	TRUE	2	T	intron_variant	MODIFIER	NSUN4	0.1339	0.147	0.0179	0.2724	0.0941	-	4.046	0.763278	2.94991e-107	Whole_Blood
rs7532149	A	C	46824932	0.3182	3.94879	3.92742e-05	0.174949	1	TRUE	2	C	intron_variant	MODIFIER	NSUN4	0.1331	0.147	0.0179	0.2724	0.092	-	9.242	0.759403	1.62367e-104	Whole_Blood
rs28578741	T	C	46825176	0.3182	3.86547	5.54385e-05	0.217207	1	TRUE	2	C	intron_variant	MODIFIER	NSUN4	0.1331	0.147	0.0179	0.2724	0.092	-	2.51	0.763278	2.94991e-107	Whole_Blood
rs55999016	C	T	46825261	0.3402	3.93485	4.16243e-05	0.182897	1	TRUE	2	T	intron_variant	MODIFIER	NSUN4	0.1331	0.147	0.0179	0.2724	0.092	-	0.699	0.759473	4.28822e-106	Whole_Blood
rs56063031	C	T	46825433	0.3182	3.89967	4.81616e-05	0.199793	1	TRUE	2	T	intron_variant	MODIFIER	NSUN4	0.1354	0.147	0.0179	0.2724	0.092	-	0.092	0.761843	1.65724e-106	Whole_Blood
rs6669025	C	T	46825879	0.3338	4.05569	2.49935e-05	0.137511	1	TRUE	2	T	intron_variant	MODIFIER	NSUN4	0.1331	0.147	0.0188	0.2724	0.092	-	3.98	NA	NA	NA
rs55887761	C	A	46826587	0.3182	3.77338	8.05264e-05	0.266951	1	TRUE	2	A	intron_variant	MODIFIER	NSUN4	0.1331	0.147	0.0179	0.2724	0.092	-	6.076	0.763278	2.94991e-107	Whole_Blood
rs9661240	G	A	46827050	0.3182	3.5471	0.00019475	0.403557	1	TRUE	2	A	intron_variant	MODIFIER	NSUN4	0.1331	0.147	0.0179	0.2724	0.092	-	9.893	0.763278	2.94991e-107	Whole_Blood
rs1053624	C	T	46827485	0.3182	3.61638	0.000149373	0.360098	1	TRUE	2	T	synonymous_variant	LOW	NSUN4	-	-	-	-	-	-	7.539	0.763278	2.94991e-107	Whole_Blood
rs1053628	C	T	46827769	0.3182	3.59972	0.000159279	0.368405	1	TRUE	2	G	3_prime_UTR_variant	MODIFIER	NSUN4	-	-	-	-	-	-	3.412	0.763278	2.94991e-107	Whole_Blood
rs6429599	G	A	46827871	0.3182	3.65147	0.000130373	0.336068	1	TRUE	2	A	3_prime_UTR_variant	MODIFIER	NSUN4	0.1331	0.147	0.0179	0.2724	0.092	-	15.6	0.763278	2.94991e-107	Whole_Blood
rs67142569	C	T	46828460	0.3182	3.66111	0.00012556	0.329628	1	TRUE	2	G	3_prime_UTR_variant	MODIFIER	NSUN4	-	-	-	-	-	-	7.906	0.763278	2.94991e-107	Whole_Blood
rs17361833	A	G	46828700	0.3196	3.61726	0.000148868	0.35977	1	TRUE	2	G	3_prime_UTR_variant	MODIFIER	NSUN4	0.1331	0.147	0.0159	0.2724	0.092	-	1.486	0.763278	2.94991e-107	Whole_Blood
rs17357711	A	G	46829013	0.3182	3.57779	0.000173253	0.381285	1	TRUE	2	G	3_prime_UTR_variant	MODIFIER	NSUN4	0.1331	0.147	0.0179	0.2724	0.092	-	1.6	0.763278	2.94991e-107	Whole_Blood
rs12062	A	C	46830447	0.3182	3.47079	0.00025946	0.46544	1	TRUE	2	C	3_prime_UTR_variant	MODIFIER	NSUN4	0.1331	0.147	0.0179	0.2724	0.092	-	5.471	0.763278	2.94991e-107	Whole_Blood
rs111725921	G	T	46831785	0.3182	3.44448	0.000286076	0.484314	1	TRUE	2	T	downstream_gene_variant	MODIFIER	NSUN4	0.1331	0.147	0.0179	0.2724	0.092	-	7.537	0.763278	2.94991e-107	Whole_Blood
rs67547686	G	C	46832229	0.3189	3.33573	0.00042538	0.559366	1	TRUE	2	C	downstream_gene_variant	MODIFIER	NSUN4	0.1331	0.147	0.0179	0.2724	0.092	-	8.387	0.763278	2.94991e-107	Whole_Blood
rs12137600	T	A	88096415	0.1555	3.25093	0.000575138	0.612561	1	TRUE	3	A	intron_variant;non_coding_transcript_variant	MODIFIER	PKN2-AS1	0.0499	0.0893	0.0437	0.1551	0.2311	-	7.033	NA	NA	NA
rs12137630	T	A	88096457	0.1555	3.25093	0.000575138	0.612561	1	TRUE	3	A	intron_variant;non_coding_transcript_variant	MODIFIER	PKN2-AS1	0.0492	0.0893	0.0437	0.1551	0.2311	-	1.214	NA	NA	NA
rs12121827	C	T	88099112	0.1555	3.33247	0.000430395	0.561811	1	TRUE	3	T	intron_variant;non_coding_transcript_variant	MODIFIER	PKN2-AS1	0.0257	0.0893	0.0437	0.1541	0.2311	-	8.312	NA	NA	NA		PKN2-AS1 (PKN2 Antisense RNA 1) is an RNA Gene, and is affiliated with the lncRNA class.
rs79933983	C	T	88099610	0.1555	3.30255	0.000479056	0.578317	1	TRUE	3	G	intron_variant;non_coding_transcript_variant	MODIFIER	PKN2-AS1	-	-	-	-	-	-	1.505	NA	NA	NA
rs11162061	C	T	88106946	0.1712	3.58356	0.000169473	0.378007	1	TRUE	3	T	intron_variant;non_coding_transcript_variant	MODIFIER	PKN2-AS1	0.0499	0.0908	0.0446	0.165	0.2301	-	0.078	NA	NA	NA
rs12128775	C	T	88116431	0.1839	3.99613	3.21937e-05	0.158698	1	TRUE	3	T	intron_variant;non_coding_transcript_variant	MODIFIER	PKN2-AS1	0.0696	0.1585	0.0685	0.168	0.2362	-	1.124	NA	NA	NA
rs28514619	G	A	88119584	0.1726	3.68393	0.000114833	0.314423	1	TRUE	3	A	intron_variant;non_coding_transcript_variant	MODIFIER	PKN2-AS1	0.1399	0.1009	0.0466	0.165	0.2311	-	3.643	NA	NA	NA
rs28366456	A	C	88119622	0.1726	3.63413	0.000139459	0.347422	1	TRUE	3	C	intron_variant;non_coding_transcript_variant	MODIFIER	PKN2-AS1	0.053	0.0922	0.0466	0.165	0.2311	-	4.794	NA	NA	NA
rs28684761	C	T	88119733	0.174	3.28089	0.000517408	0.593849	1	TRUE	3	T	intron_variant;non_coding_transcript_variant	MODIFIER	PKN2-AS1	0.2678	0.111	0.0466	0.168	0.2311	-	0.933	NA	NA	NA
rs139073442	T	A	88119770	0.169	3.75098	8.80717e-05	0.278053	1	TRUE	3	A	intron_variant;non_coding_transcript_variant	MODIFIER	PKN2-AS1	0.0537	0.0922	0.0466	0.165	0.2311	-	4.377	NA	NA	NA
rs28620174	G	A	88122658	0.174	3.86911	5.46166e-05	0.214993	1	TRUE	3	A	intron_variant;non_coding_transcript_variant	MODIFIER	PKN2-AS1	0.053	0.0922	0.0466	0.165	0.2311	-	8.371	NA	NA	NA
rs28696224	T	C	88122781	0.1726	3.84188	6.10483e-05	0.228318	1	TRUE	3	C	intron_variant;non_coding_transcript_variant	MODIFIER	PKN2-AS1	0.0295	0.0922	0.0466	0.165	0.2311	-	3.011	NA	NA	NA
rs28447387	T	C	88123667	0.1726	3.76251	8.41069e-05	0.272054	1	TRUE	3	C	intron_variant;non_coding_transcript_variant	MODIFIER	PKN2-AS1	0.053	0.0922	0.0466	0.165	0.2311	-	3.3	NA	NA	NA
rs17459754	G	C	88125196	0.1733	3.94458	3.99693e-05	0.176979	1	TRUE	3	C	intron_variant;non_coding_transcript_variant	MODIFIER	PKN2-AS1	0.0522	0.0922	0.0466	0.165	0.2301	-	0.472	NA	NA	NA
rs72712400	A	G	88127198	0.1726	3.80764	7.01489e-05	0.245961	1	TRUE	3	C	intron_variant;non_coding_transcript_variant	MODIFIER	PKN2-AS1	-	-	-	-	-	-	0.52	NA	NA	NA
rs17130097	C	T	88129866	0.06747	3.28957	0.0005017	0.587959	1	TRUE	3	T	intron_variant;non_coding_transcript_variant	MODIFIER	PKN2-AS1	0.0023	0.0375	0	0.0447	0.0123	-	4.509	0.416637	4.38253e-05	Esophagus_Mucosa
rs112753754	T	C	88133965	0.08523	3.5377	0.000201816	0.411968	1	TRUE	3	C	intron_variant;non_coding_transcript_variant	MODIFIER	PKN2-AS1	0.003	0.0447	0	0.0606	0.0245	-	5.494	NA	NA	NA
rs78105307	G	A	89009120	0.1129	3.2488	0.000579473	0.613346	1	TRUE	3	A	upstream_gene_variant	MODIFIER	PKN2-AS1	0.0015	0.0576	0	0.0656	0.0153	-	4.991	NA	NA	NA
rs36002593	A	G	89105102	0.4205	3.25856	0.000559905	0.608689	1	TRUE	3	G	intron_variant;non_coding_transcript_variant	MODIFIER	PKN2-AS1	0.0371	0.4035	0.2917	0.3191	0.1472	-	5.143	-0.436163	6.08067e-24	Cells_Cultured_fibroblasts
rs7522499	A	G	89107531	0.4205	3.31404	0.000459786	0.570006	1	TRUE	3	G	intron_variant;non_coding_transcript_variant	MODIFIER	PKN2-AS1	0.0371	0.402	0.2927	0.3191	0.1483	-	3.895	-0.436163	6.08067e-24	Cells_Cultured_fibroblasts		Enables RNA polymerase binding activity; histone deacetylase binding activity; and protein serine/threonine kinase activity. Involved in several processes, including apical junction assembly; positive regulation of cell cycle; and positive regulation of viral genome replication. Located in several cellular components, including cleavage furrow; cytoskeleton; and midbody. [provided by Alliance of …
rs6698181	C	T	89143305	0.4517	3.54266	0.000198058	0.407765	1	TRUE	3	T	intron_variant;non_coding_transcript_variant	MODIFIER	PKN2-AS1	0.0787	0.4193	0.3482	0.3479	0.1677	-	2.14	-0.569844	4.73148e-48	Cells_Cultured_fibroblasts
rs12066361	A	C	89303698	0.4496	4.17167	1.51187e-05	0.102477	1	TRUE	3	C	downstream_gene_variant	MODIFIER	PKN2	0.0741	0.4193	0.3502	0.3439	0.1697	-	6.143	-0.571498	3.87948e-48	Cells_Cultured_fibroblasts
rs10922492	T	A	89304059	0.4496	3.99001	3.30349e-05	0.159774	1	TRUE	3	A	downstream_gene_variant	MODIFIER	PKN2	0.0734	0.4193	0.3502	0.3439	0.1697	-	1.363	-0.571498	3.87948e-48	Cells_Cultured_fibroblasts
rs10801687	G	A	89307261	0.4496	3.5177	0.000217652	0.427351	1	TRUE	3	A	intergenic_variant	MODIFIER	-	0.0431	0.4135	0.3502	0.3429	0.1697	Monocytes+dbGaP+rs10801687	0.726	-0.587743	1.21505e-49	Cells_Cultured_fibroblasts
rs10922493	T	C	89309602	0.4482	3.81744	6.74227e-05	0.239982	1	TRUE	3	C	intergenic_variant	MODIFIER	-	0.0734	0.4193	0.3502	0.3429	0.1697	Blood_urea_nitrogen_levels+NHGRI-EBI_GWAS_catalog+rs10922493	4.263	-0.571498	3.87948e-48	Cells_Cultured_fibroblasts
rs12035750	T	C	89332099	0.451	3.95022	3.90397e-05	0.174489	1	TRUE	3	C	intron_variant	MODIFIER	GTF2B	0.0567	0.415	0.3492	0.336	0.1656	Systolic_blood_pressure+NHGRI-EBI_GWAS_catalog+rs12035750;Systolic_blood_pressure+NHGRI-EBI_GWAS_catalog+rs12035750	2.166	NA	NA	NA		This gene encodes the general transcription factor IIB, one of the ubiquitous factors required for transcription initiation by RNA polymerase II. The protein localizes to the nucleus where it forms a complex (the DAB complex) with transcription factors IID and IIA. Transcription factor IIB serves as a bridge between IID, the factor which initially recognizes the promoter sequence, and RNA polymer…
rs10493818	C	T	89333557	0.4503	3.91965	4.43383e-05	0.189041	1	TRUE	3	G	intron_variant	MODIFIER	GTF2B	-	-	-	-	-	-	11.16	-0.580275	9.09104e-49	Cells_Cultured_fibroblasts
rs12057453	C	T	89341515	0.4496	4.23525	1.14148e-05	0.0869432	1	TRUE	3	A	intron_variant	MODIFIER	GTF2B	-	-	-	-	-	-	0.962	-0.583669	7.64815e-50	Cells_Cultured_fibroblasts
rs7554456	C	T	89344649	0.4496	4.37059	6.19564e-06	0.0572183	1	TRUE	3	G	intron_variant	MODIFIER	GTF2B	-	-	-	-	-	Hematocrit+NHGRI-EBI_GWAS_catalog+rs7554456	2.569	-0.60459	2.49027e-51	Cells_Cultured_fibroblasts
rs12740480	T	A	89352612	0.4503	4.14844	1.67372e-05	0.109281	1	TRUE	3	A	intron_variant	MODIFIER	GTF2B	0.0953	0.4193	0.3433	0.336	0.1544	Waist-hip_ratio+NHGRI-EBI_GWAS_catalog+rs12740480	0.524	NA	NA	NA
rs4655888	A	T	89358186	0.456	3.65011	0.000131066	0.336607	1	TRUE	3	T	upstream_gene_variant	MODIFIER	GTF2B	0.0552	0.4164	0.3542	0.3638	0.1697	-	8.382	-0.642444	7.29139e-68	Cells_Cultured_fibroblasts
rs10922500	A	C	89359543	0.4602	3.48991	0.000241596	0.449158	1	TRUE	3	C	upstream_gene_variant	MODIFIER	GTF2B	0.3578	0.4481	0.373	0.3658	0.1779	-	5.564	-0.603657	9.95188e-66	Cells_Cultured_fibroblasts
rs10922501	T	C	89359789	0.4659	3.36173	0.000387274	0.541682	1	TRUE	3	C	upstream_gene_variant	MODIFIER	GTF2B	0.3283	0.4481	0.373	0.3658	0.1779	-	8.195	-0.610458	2.68848e-65	Cells_Cultured_fibroblasts
rs12238994	G	C	89360157	0.4595	3.32591	0.000440654	0.564376	1	TRUE	3	A	upstream_gene_variant	MODIFIER	GTF2B	-	-	-	-	-	-	2.86	-0.610458	2.68848e-65	Cells_Cultured_fibroblasts
rs6679817	C	T	89363264	0.4389	3.60599	0.000155484	0.365619	1	TRUE	3	T	intergenic_variant	MODIFIER	-	0.0212	0.402	0.3611	0.327	0.1595	Cardiovascular_disease+NHGRI-EBI_GWAS_catalog+rs6679817;Hemoglobin+NHGRI-EBI_GWAS_catalog+rs6679817;Medication_use_agents_acting_on_the_renin-angiotensin_system+NHGRI-EBI_GWAS_catalog+rs6679817;Pulse_pressure+NHGRI-EBI_GWAS_catalog+rs6679817	4.41	-0.649617	2.42516e-64	Cells_Cultured_fibroblasts
rs4284240	A	G	89366468	0.4545	3.76867	8.20599e-05	0.26932	1	TRUE	3	G	intergenic_variant	MODIFIER	-	0.0461	0.415	0.3671	0.3549	0.1738	-	2.793	-0.635698	7.8211e-67	Cells_Cultured_fibroblasts
rs34220649	A	G	89370713	0.4482	3.65031	0.000130962	0.336607	1	TRUE	3	G	intergenic_variant	MODIFIER	-	0.0386	0.3977	0.3621	0.3529	0.1697	-	4.505	NA	NA	NA
rs34726720	A	C	89370865	0.4489	3.55948	0.000185794	0.395099	1	TRUE	3	C	intergenic_variant	MODIFIER	-	0.0378	0.3963	0.3651	0.3539	0.1677	-	0.998	-0.647589	1.07108e-68	Cells_Cultured_fibroblasts
rs12122700	G	C	89376336	0.4553	3.29534	0.00049151	0.582085	1	TRUE	3	C	regulatory_region_variant	MODIFIER	-	0.0257	0.4107	0.3661	0.3658	0.1667	-	2.345	-0.664541	3.43625e-74	Cells_Cultured_fibroblasts
rs12138645	A	G	89405332	0.4602	3.42861	0.000303345	0.495053	1	TRUE	3	G	intron_variant	MODIFIER	KYAT3	0.0257	0.4078	0.3214	0.3738	0.2025	-	0.339	-0.67765	6.49387e-80	Cells_Cultured_fibroblasts		This gene encodes an aminotransferase that transaminates kynurenine to form kynurenic acid, which is a metabolite of tryptophan. Multiple alternatively spliced transcript variants that encode different proteins have been described for this gene. This gene shares 5' exon structure with the RNA binding motif protein, X-linked-like 1 locus on chromosome 1, but the coding sequences are non-overlappin…
rs35721799	C	T	147263654	0.1364	3.89812	4.84711e-05	0.200274	1	TRUE	4	T	downstream_gene_variant	MODIFIER	-	0.0045	0.1527	0.1657	0.1551	0.135	-	2.104	NA	NA	NA
rs78550577	T	C	147264098	0.05114	3.69901	0.000108223	0.305618	1	TRUE	4	C	downstream_gene_variant	MODIFIER	-	0.0008	0.0187	0	0.0328	0.0051	-	3.453	NA	NA	NA
rs17160688	G	A	147274055	0.1357	4.14499	1.69916e-05	0.109772	1	TRUE	4	A	intergenic_variant	MODIFIER	-	0.0045	0.1542	0.1647	0.1531	0.1247	-	1.325	NA	NA	NA
rs17358767	C	T	147276251	0.1186	5.68675	6.47388e-09	0.00027001	1	TRUE	4	T	intergenic_variant	MODIFIER	-	0.0416	0.2003	0.1746	0.1441	0.3119	-	2.312	0.283412	1.52356e-07	Artery_Aorta
rs11240130	G	A	147283701	0.1357	3.24029	0.000597033	0.619772	1	TRUE	4	A	intergenic_variant	MODIFIER	-	0.0045	0.147	0.1716	0.1521	0.1278	-	1.359	NA	NA	NA
rs59470904	T	C	147288501	0.2166	3.73187	9.50329e-05	0.287542	1	TRUE	4	C	intergenic_variant	MODIFIER	-	0.0711	0.2262	0.245	0.1829	0.0552	-	1.31	0.354787	1.00768e-07	Esophagus_Gastroesophageal_Junction
rs35977143	A	T	147289035	0.0625	3.80941	6.96492e-05	0.245109	1	TRUE	4	T	intergenic_variant	MODIFIER	-	0.0038	0.0317	0	0.0586	0.0286	-	4.025	-0.407394	1.4869e-10	Artery_Tibial
rs72702335	C	T	147289061	0.2159	3.77498	8.00111e-05	0.26645	1	TRUE	4	A	intergenic_variant	MODIFIER	-	-	-	-	-	-	-	0.097	0.349109	2.6183e-07	Esophagus_Gastroesophageal_Junction
rs72702336	C	G	147290056	0.2145	4.10908	1.98617e-05	0.119947	1	TRUE	4	G	intergenic_variant	MODIFIER	-	0.0265	0.2277	0.245	0.1829	0.0552	-	1.253	0.36535	8.65356e-08	Esophagus_Gastroesophageal_Junction
rs11583958	T	A	147291718	0.06321	4.38633	5.76391e-06	0.0545961	1	TRUE	4	A	intergenic_variant	MODIFIER	-	0.003	0.0216	0	0.0437	0.0215	-	0.307	0.284724	0.000243679	Skin_Sun_Exposed_Lower_leg
rs1857208	G	A	147291987	0.218	4.2666	9.92366e-06	0.0794468	1	TRUE	4	A	intergenic_variant	MODIFIER	-	0.2057	0.2305	0.245	0.1829	0.0542	-	0.86	0.343832	6.07643e-08	Esophagus_Gastroesophageal_Junction
rs12034574	C	T	147292366	0.2131	4.963	3.47063e-07	0.00672255	1	TRUE	4	T	intergenic_variant	MODIFIER	-	0.0711	0.2205	0.245	0.1839	0.0542	-	6.191	0.344415	2.86671e-07	Esophagus_Gastroesophageal_Junction
rs10494256	T	G	147296184	0.2131	5.52261	1.67004e-08	0.000591577	1	TRUE	4	G	intergenic_variant	MODIFIER	-	0.0794	0.2248	0.246	0.1839	0.0552	-	3.227	0.347611	3.35041e-07	Esophagus_Gastroesophageal_Junction
rs78757075	C	G	147297488	0.06179	4.25887	1.02733e-05	0.0814893	1	TRUE	4	A	intergenic_variant	MODIFIER	-	-	-	-	-	-	-	13.24	0.767791	3.37904e-05	Brain_Hippocampus
rs112858789	C	A	147300422	0.206	5.41912	2.99458e-08	0.000944342	1	TRUE	4	A	intergenic_variant	MODIFIER	-	0.0061	0.0965	0.001	0.1759	0.0184	-	0.303	0.26686	3.90617e-08	Artery_Tibial
rs12035481	G	C	147301477	0.2173	6.12366	4.57238e-10	3.81406e-05	1	TRUE	4	A	intergenic_variant	MODIFIER	-	-	-	-	-	-	-	0.647	0.337748	5.5526e-07	Esophagus_Gastroesophageal_Junction
rs8179281	G	T	147308112	0.2159	5.1628	1.21641e-07	0.00295352	1	TRUE	4	T	upstream_gene_variant	MODIFIER	-	0.0711	0.2176	0.244	0.1839	0.0573	-	0.341	0.333954	6.58763e-07	Esophagus_Gastroesophageal_Junction
rs7536576	A	G	147310661	0.2166	5.76635	4.05045e-09	0.000193962	1	TRUE	4	G	upstream_gene_variant	MODIFIER	-	0.0885	0.2262	0.244	0.1859	0.0573	-	1.402	0.337274	3.67998e-07	Esophagus_Gastroesophageal_Junction
rs10900400	A	G	147314153	0.2074	3.74845	8.89641e-05	0.278849	1	TRUE	4	G	non_coding_transcript_exon_variant	MODIFIER	-	0.115	0.2089	0.248	0.171	0.0593	-	4.094	0.345338	2.19858e-07	Esophagus_Gastroesophageal_Junction
rs116740746	T	C	147314270	0.05043	4.90771	4.60741e-07	0.00821667	1	TRUE	4	C	non_coding_transcript_exon_variant	MODIFIER	-	0.0023	0.0259	0	0.0278	0.0051	-	2.176	NA	NA	NA
rs12402050	T	C	147323561	0.1477	3.6228	0.000145716	0.356147	1	TRUE	4	C	TF_binding_site_variant	MODIFIER	-	0.1513	0.2205	0.254	0.1789	0.1309	-	3.458	NA	NA	NA
rs4400663	A	T	147327131	0.08452	4.19069	1.39052e-05	0.0982435	1	TRUE	4	T	regulatory_region_variant	MODIFIER	-	0.0567	0.0461	0.0198	0.0954	0.137	-	2.814	NA	NA	NA
rs144308074	T	G	147328964	0.1499	3.5917	0.000164263	0.373629	1	TRUE	4	C	intergenic_variant	MODIFIER	-	-	-	-	-	-	-	1.347	NA	NA	NA
rs200903299	A	T	147328981	0.1477	3.79235	7.46141e-05	0.255952	1	TRUE	4	T	intergenic_variant	MODIFIER	-	0.0946	0.2147	0.253	0.1779	0.1299	-	5.508	NA	NA	NA
rs202038632	A	C	147328996	0.1491	3.66944	0.000121539	0.323154	1	TRUE	4	C	intergenic_variant	MODIFIER	-	0.0946	0.2147	0.253	0.1779	0.1299	-	0.765	NA	NA	NA
rs61809942	G	T	147329273	0.08523	3.83732	6.21918e-05	0.229085	1	TRUE	4	T	intergenic_variant	MODIFIER	-	0.0567	0.0461	0.0198	0.0954	0.137	-	1.907	NA	NA	NA
rs61809943	G	A	147329394	0.08452	3.73848	9.25694e-05	0.284126	1	TRUE	4	A	intergenic_variant	MODIFIER	-	0.0492	0.0461	0.0198	0.0954	0.137	-	1.402	NA	NA	NA
rs61809944	T	C	147330036	0.08523	3.82805	6.458e-05	0.234216	1	TRUE	4	C	intergenic_variant	MODIFIER	-	0.0567	0.0461	0.0198	0.0954	0.137	-	2.305	NA	NA	NA
rs10430130	C	T	147330944	0.1477	3.8427	6.08447e-05	0.228318	1	TRUE	4	A	intergenic_variant	MODIFIER	-	-	-	-	-	-	-	1.722	NA	NA	NA
rs11578664	T	C	147331150	0.08523	3.92814	4.28035e-05	0.185943	1	TRUE	4	C	intergenic_variant	MODIFIER	-	0.0567	0.0461	0.0198	0.0954	0.137	-	3.634	NA	NA	NA
rs11578180	A	G	147331186	0.08523	3.92814	4.28035e-05	0.185943	1	TRUE	4	G	intergenic_variant	MODIFIER	-	0.0567	0.0461	0.0198	0.0954	0.137	-	3.324	NA	NA	NA
rs11577448	C	A	147331304	0.08452	3.83423	6.29784e-05	0.230672	1	TRUE	4	A	intergenic_variant	MODIFIER	-	0.0567	0.0461	0.0198	0.0954	0.137	-	0.878	NA	NA	NA
rs12023938	T	A	147339004	0.1477	3.40808	0.000327105	0.509675	1	TRUE	4	A	intergenic_variant	MODIFIER	-	0.1445	0.2205	0.252	0.1789	0.1309	-	4.667	NA	NA	NA
rs6664887	T	C	147339177	0.08594	3.57847	0.000172805	0.38111	1	TRUE	4	C	intergenic_variant	MODIFIER	-	0.0567	0.0461	0.0198	0.0954	0.137	-	5.187	NA	NA	NA
rs11577926	T	C	147339777	0.08452	3.39314	0.000345486	0.520743	1	TRUE	4	C	intergenic_variant	MODIFIER	-	0.0567	0.0447	0.0198	0.0954	0.1329	-	5.946	NA	NA	NA
rs11577944	T	C	147339869	0.08452	3.39375	0.000344707	0.520356	1	TRUE	4	C	intergenic_variant	MODIFIER	-	0.0492	0.0461	0.0198	0.0954	0.1329	-	4.669	NA	NA	NA
rs11576760	C	T	147339968	0.08452	3.44071	0.000290099	0.48704	1	TRUE	4	T	intergenic_variant	MODIFIER	-	0.0567	0.0461	0.0198	0.0954	0.1329	-	5.542	NA	NA	NA
rs10900403	T	G	147340734	0.1463	3.67092	0.000120837	0.323122	1	TRUE	4	G	intergenic_variant	MODIFIER	-	0.171	0.219	0.253	0.1779	0.1309	Basophils+dbGaP+rs10900403	12.1	-0.378599	8.98557e-05	Brain_Cortex
rs10494255	G	A	147342634	0.1484	4.48092	3.71607e-06	0.03979	1	TRUE	4	A	intergenic_variant	MODIFIER	-	0.1331	0.2133	0.253	0.1809	0.1288	-	4.616	NA	NA	NA
rs75945956	G	T	147344998	0.05824	3.2871	0.000506126	0.589661	1	TRUE	4	A	intergenic_variant	MODIFIER	-	-	-	-	-	-	-	5.448	0.885163	2.64867e-07	Brain_Putamen_basal_ganglia
rs59928932	T	G	147345531	0.1449	3.93081	4.2331e-05	0.185021	1	TRUE	4	G	intergenic_variant	MODIFIER	-	0.1536	0.2017	0.2421	0.1779	0.1207	-	2.949	NA	NA	NA
rs11240143	A	T	147347713	0.1499	4.19735	1.35029e-05	0.0965707	1	TRUE	4	C	intergenic_variant	MODIFIER	-	-	-	-	-	-	-	4.273	NA	NA	NA
rs12026625	G	T	147351955	0.06108	3.83878	6.18228e-05	0.229081	1	TRUE	4	T	intergenic_variant	MODIFIER	-	0.3835	0.1888	0.3353	0.0696	0.2004	-	0.074	NA	NA	NA
rs12033745	T	G	147353990	0.05398	3.2453	0.000586642	0.615915	1	TRUE	4	A	intergenic_variant	MODIFIER	-	-	-	-	-	-	-	3.459	-0.249311	0.000249843	Thyroid
rs9437976	C	T	147363646	0.223	4.36482	6.3613e-06	0.0581976	1	TRUE	4	T	regulatory_region_variant	MODIFIER	-	0.0461	0.281	0.2351	0.2674	0.2342	-	3.661	-0.377039	5.60629e-06	Brain_Cortex
rs4950494	A	G	147371576	0.5121	3.2845	0.00051081	0.591929	1	TRUE	4	A	upstream_gene_variant	MODIFIER	GJA8	0.6982	0.5058	0.5	0.4732	0.4836	-	0.408	NA	NA	NA		This gene encodes a transmembrane connexin protein that is necessary for lens growth and maturation of lens fiber cells. The encoded protein is a component of gap junction channels and functions in a calcium and pH-dependent manner. Mutations in this gene have been associated with zonular pulverulent cataracts, nuclear progressive cataracts, and cataract-microcornea syndrome. [provided by RefSeq,…
rs1495960	T	G	147375707	0.5	3.27346	0.000531193	0.59629	1	TRUE	4	T	intron_variant	MODIFIER	GJA8	0.7436	0.5058	0.5357	0.4801	0.4908	CATARACT_1__MULTIPLE_TYPES+DDG2P+ENSG00000121634;Cataract-microcornea_syndrome+DDG2P+ENSG00000121634;Congenital_corneal_opacification__sclerocornea+DDG2P+ENSG00000121634;CATARACT_1__MULTIPLE_TYPES+MIM_morbid+ENSG00000121634;CHROMOSOME_1q21.1_DELETION_SYNDROME__1.35-MB+MIM_morbid+ENSG00000121634;Cataract-microcornea_syndrome+Orphanet+ENSG00000121634;Early-onset_nuclear_cataract+Orphanet+ENSG000001…	0.025	-0.372859	1.07822e-05	Brain_Putamen_basal_ganglia
rs9437984	T	C	147376174	0.5	3.30201	0.000479971	0.578317	1	TRUE	4	A	intron_variant	MODIFIER	GJA8	-	-	-	-	-	CATARACT_1__MULTIPLE_TYPES+DDG2P+ENSG00000121634;Cataract-microcornea_syndrome+DDG2P+ENSG00000121634;Congenital_corneal_opacification__sclerocornea+DDG2P+ENSG00000121634;CATARACT_1__MULTIPLE_TYPES+MIM_morbid+ENSG00000121634;CHROMOSOME_1q21.1_DELETION_SYNDROME__1.35-MB+MIM_morbid+ENSG00000121634;Cataract-microcornea_syndrome+Orphanet+ENSG00000121634;Early-onset_nuclear_cataract+Orphanet+ENSG000001…	2.698	-0.372859	1.07822e-05	Brain_Putamen_basal_ganglia
rs143065789	G	A	149864270	0.06037	3.25466	0.000567646	0.610736	1	TRUE	4	A	upstream_gene_variant	MODIFIER	H2AC21	0.0008	0.0288	0	0.0865	0.0082	-	4.03	-0.780041	7.83278e-35	Cells_Cultured_fibroblasts		Histones are basic nuclear proteins that are responsible for the nucleosome structure of the chromosomal fiber in eukaryotes. Nucleosomes consist of approximately 146 bp of DNA wrapped around a histone octamer composed of pairs of each of the four core histones (H2A, H2B, H3, and H4). The chromatin fiber is further compacted through the interaction of a linker histone, H1, with the DNA between th…
rs141142383	C	T	149864493	0.06037	3.32061	0.00044911	0.568075	1	TRUE	4	T	upstream_gene_variant	MODIFIER	H2AC21	0.0008	0.0288	0	0.0865	0.0092	-	0.92	-0.800866	1.57969e-36	Cells_Cultured_fibroblasts
rs1451641	A	G	149865880	0.06037	3.94464	3.99608e-05	0.176979	1	TRUE	4	C	intron_variant	MODIFIER	BOLA1	-	-	-	-	-	-	7.012	-0.800866	1.57969e-36	Cells_Cultured_fibroblasts
rs56119131	C	T	149866851	0.06037	4.07709	2.28015e-05	0.129441	1	TRUE	4	T	upstream_gene_variant	MODIFIER	BOLA1	0.0008	0.0288	0.001	0.0865	0.0082	-	0.185	-0.800866	1.57969e-36	Cells_Cultured_fibroblasts		Located in mitochondrion. [provided by Alliance of Genome Resources, Apr 2022] GeneCards Summary for BOLA1 Gene BOLA1 (BolA Family Member 1) is a Protein Coding gene. Diseases associated with BOLA1 include Multiple Mitochondrial Dysfunctions Syndrome 2 With Hyperglycinemia and Multiple Mitochondrial Dysfunctions Syndrome. An important paralog of this gene is BOLA2B. UniProtKB/Swiss-Prot Summary f…
rs112327375	C	T	149868898	0.06037	4.16354	1.56673e-05	0.105367	1	TRUE	4	T	upstream_gene_variant	MODIFIER	BOLA1	0.0008	0.0288	0	0.0865	0.0082	-	0.888	-0.800866	1.57969e-36	Cells_Cultured_fibroblasts
rs112198975	G	A	149869466	0.06037	4.15634	1.61694e-05	0.107676	1	TRUE	4	A	upstream_gene_variant	MODIFIER	BOLA1	0.0015	0.0288	0	0.0865	0.0082	-	3.483	-0.800866	1.57969e-36	Cells_Cultured_fibroblasts
rs1376675	G	A	149871002	0.06108	3.84045	6.14055e-05	0.228662	1	TRUE	4	A	upstream_gene_variant	MODIFIER	BOLA1	0.0008	0.0288	0	0.0865	0.0082	-	0.573	-0.800866	1.57969e-36	Cells_Cultured_fibroblasts
rs1349532	C	T	149871003	0.06037	4.06878	2.36304e-05	0.132668	1	TRUE	4	T	upstream_gene_variant	MODIFIER	BOLA1	0.0008	0.0288	0	0.0865	0.0082	-	0.494	-0.800866	1.57969e-36	Cells_Cultured_fibroblasts
rs7534365	T	C	149876124	0.1911	5.76205	4.1548e-09	0.000197134	1	TRUE	4	C	3_prime_UTR_variant	MODIFIER	SV2A	0.0068	0.1037	0	0.171	0.0276	Height+GIANT+rs7534365	1.05	0.302833	5.20077e-11	Artery_Tibial		The protein encoded by this gene is one of three related synaptic vesicle proteins. The encoded protein may interact with synaptotagmin to enhance low frequency neurotransmission in quiescent neurons. [provided by RefSeq, Jun 2016] GeneCards Summary for SV2A Gene SV2A (Synaptic Vesicle Glycoprotein 2A) is a Protein Coding gene. Diseases associated with SV2A include Foodborne Botulism and Carbamaz…
rs4926386	C	A	149886135	0.06818	5.29411	5.97987e-08	0.00161918	1	TRUE	4	A	intron_variant	MODIFIER	SV2A	0.0083	0.2594	0.2728	0.0865	0.2311	Lung_function_FEV1+NHGRI-EBI_GWAS_catalog+rs4926386	7.727	0.189143	6.51836e-09	Adipose_Subcutaneous		Botulism?
rs72692803	C	T	149888384	0.0625	3.42313	0.000309518	0.499609	1	TRUE	4	T	intron_variant	MODIFIER	SV2A	0.0159	0.036	0.001	0.0875	0.0092	-	9.439	-0.871289	1.17643e-39	Cells_Cultured_fibroblasts
rs12131104	C	T	149889339	0.1861	7.08131	7.13984e-13	1.53856e-07	1	TRUE	4	T	5_prime_UTR_variant	MODIFIER	SV2A	0.0053	0.1081	0	0.1561	0.0225	-	17.19	0.370373	1.84399e-09	Adipose_Subcutaneous
rs139108488	G	C	149891585	0.05185	4.87406	5.4664e-07	0.00926913	1	TRUE	4	A	upstream_gene_variant	MODIFIER	SV2A	-	-	-	-	-	Hip_circumference_adjusted_for_BMI+NHGRI-EBI_GWAS_catalog+rs139108488	1.144	0.512608	0.000373765	Nerve_Tibial
rs11205277	A	G	149892872	0.4574	8.04437	4.33456e-16	3.20247e-10	1	TRUE	4	C	upstream_gene_variant	MODIFIER	SV2A	-	-	-	-	-	Height+GIANT+rs11205277;Anthropometric_traits__multi-trait_analysis_+NHGRI-EBI_GWAS_catalog+rs11205277;Anthropometric_traits+NHGRI-EBI_GWAS_catalog+rs11205277;Birth_length+NHGRI-EBI_GWAS_catalog+rs11205277;Height+NHGRI-EBI_GWAS_catalog+rs11205277;Height+NHGRI-EBI_GWAS_catalog+rs11205277;Height+NHGRI-EBI_GWAS_catalog+rs11205277;Waist_circumference_adjusted_for_BMI__adjusted_for_smoking_behaviour_+…	2.768	0.199759	2.11156e-08	Cells_Cultured_fibroblasts
rs147211319	C	T	149894235	0.07386	5.6361	8.69713e-09	0.000345995	1	TRUE	4	T	upstream_gene_variant	MODIFIER	SV2A	0.0053	0.0504	0.1002	0.0616	0.1012	-	2.711	NA	NA	NA
rs72692808	A	G	149896413	0.05966	4.02272	2.87651e-05	0.148617	1	TRUE	4	G	intron_variant	MODIFIER	SF3B4	0.0083	0.0331	0.001	0.0875	0.0082	ACROFACIAL_DYSOSTOSIS_1__NAGER_TYPE+DDG2P+ENSG00000143368;ACROFACIAL_DYSOSTOSIS_1__NAGER_TYPE+MIM_morbid+ENSG00000143368;Acrofacial_dysostosis__Rodriguez_type+Orphanet+ENSG00000143368;Nager_syndrome+Orphanet+ENSG00000143368	0.996	-0.892217	8.78121e-41	Cells_Cultured_fibroblasts		This gene encodes one of four subunits of the splicing factor 3B. The protein encoded by this gene cross-links to a region in the pre-mRNA immediately upstream of the branchpoint sequence in pre-mRNA in the prespliceosomal complex A. It also may be involved in the assembly of the B, C and E spliceosomal complexes. In addition to RNA-binding activity, this protein interacts directly and highly spe…
rs55705001	T	A	149897528	0.06037	3.86151	5.63453e-05	0.218839	1	TRUE	4	A	intron_variant	MODIFIER	SF3B4	0.0234	0.0331	0.001	0.0875	0.0082	ACROFACIAL_DYSOSTOSIS_1__NAGER_TYPE+DDG2P+ENSG00000143368;ACROFACIAL_DYSOSTOSIS_1__NAGER_TYPE+MIM_morbid+ENSG00000143368;Acrofacial_dysostosis__Rodriguez_type+Orphanet+ENSG00000143368;Nager_syndrome+Orphanet+ENSG00000143368;ClinVar:_phenotype_not_specified+ClinVar+rs55705001	0.034	-0.821084	2.47059e-36	Cells_Cultured_fibroblasts
rs72692812	T	G	149897966	0.05966	3.96766	3.62906e-05	0.167211	1	TRUE	4	C	intron_variant	MODIFIER	SF3B4	-	-	-	-	-	ClinVar:_phenotype_not_specified+ClinVar+rs72692812	6.808	-0.892217	8.78121e-41	Cells_Cultured_fibroblasts
rs72692814	G	C	149900264	0.06321	3.3461	0.000409784	0.552184	1	TRUE	4	C	upstream_gene_variant	MODIFIER	SF3B4	0.0083	0.0346	0.001	0.0905	0.0082	ClinVar:_phenotype_not_specified+ClinVar+rs72692814	1.02	-0.892217	8.78121e-41	Cells_Cultured_fibroblasts
rs72692816	A	G	149902588	0.06321	3.61932	0.000147689	0.3593	1	TRUE	4	G	upstream_gene_variant	MODIFIER	SF3B4	0.0091	0.0346	0.001	0.0905	0.0082	-	0.931	-0.892217	8.78121e-41	Cells_Cultured_fibroblasts
rs72692818	G	T	149902998	0.06321	3.64925	0.000131505	0.336998	1	TRUE	4	T	upstream_gene_variant	MODIFIER	SF3B4	0.0083	0.0346	0.001	0.0905	0.0082	-	1.219	-0.892217	8.78121e-41	Cells_Cultured_fibroblasts
rs74676173	A	C	149904474	0.0625	3.61378	0.000150884	0.360098	1	TRUE	4	C	upstream_gene_variant	MODIFIER	SF3B4	0.0008	0.0346	0.001	0.0875	0.0082	-	5.732	-0.87987	4.88955e-38	Cells_Cultured_fibroblasts		Enables Lys48-specific deubiquitinase activity and thiol-dependent deubiquitinase. Involved in several processes, including negative regulation of I-kappaB kinase/NF-kappaB signaling; negative regulation of macromolecule metabolic process; and protein deubiquitination. Located in cytoplasm and nucleus. [provided by Alliance of Genome Resources, Apr 2022] GeneCards Summary for OTUD7B Gene OTUD7B (…
rs72692821	G	A	149905279	0.1023	6.05876	6.85887e-10	5.29438e-05	1	TRUE	4	A	downstream_gene_variant	MODIFIER	OTUD7B	0.0242	0.2911	0.3403	0.1332	0.1943	-	1.789	0.309612	3.33125e-13	Esophagus_Mucosa
rs41302101	T	G	149906167	0.0625	3.46414	0.00026596	0.470186	1	TRUE	4	G	downstream_gene_variant	MODIFIER	OTUD7B	0.0008	0.0346	0.001	0.0875	0.0082	-	22.5	-0.87987	4.88955e-38	Cells_Cultured_fibroblasts
rs11205303	T	C	149906413	0.4339	5.38898	3.54287e-08	0.00107151	1	TRUE	4	C	downstream_gene_variant	MODIFIER	OTUD7B	0.0151	0.2637	0.2837	0.3688	0.2914	Height+GIANT+rs11205303;Adolescent_idiopathic_scoliosis+NHGRI-EBI_GWAS_catalog+rs11205303;Adolescent_idiopathic_scoliosis+NHGRI-EBI_GWAS_catalog+rs11205303;Appendicular_lean_mass+NHGRI-EBI_GWAS_catalog+rs11205303;Appendicular_lean_mass+NHGRI-EBI_GWAS_catalog+rs11205303;Body_fat_distribution__leg_fat_ratio_+NHGRI-EBI_GWAS_catalog+rs11205303;Body_fat_distribution__leg_fat_ratio_+NHGRI-EBI_GWAS_cata…	11.31	-0.116348	5.52999e-08	Adipose_Subcutaneous
rs55966070	C	A	149907183	0.0625	3.33834	0.000421401	0.558073	1	TRUE	4	A	downstream_gene_variant	MODIFIER	OTUD7B	0.0552	0.036	0.001	0.0875	0.0082	-	5.831	NA	NA	NA
rs78420505	C	T	149907258	0.0625	3.27849	0.000521824	0.594044	1	TRUE	4	T	downstream_gene_variant	MODIFIER	OTUD7B	0.0008	0.0346	0.001	0.0875	0.0082	-	9.614	-0.87987	4.88955e-38	Cells_Cultured_fibroblasts
rs78964926	A	G	149907276	0.0625	3.27849	0.000521824	0.594044	1	TRUE	4	G	downstream_gene_variant	MODIFIER	OTUD7B	0.0008	0.0346	0.001	0.0875	0.0082	-	5.666	-0.87987	4.88955e-38	Cells_Cultured_fibroblasts
rs10494363	G	A	149909495	0.0625	3.23471	0.00060884	0.62299	1	TRUE	4	A	downstream_gene_variant	MODIFIER	OTUD7B	0.0008	0.0346	0.001	0.0875	0.0082	HDL_cholesterol+NHGRI-EBI_GWAS_catalog+rs10494363	8.678	-0.87987	4.88955e-38	Cells_Cultured_fibroblasts
rs72692823	T	C	149910775	0.1122	4.08115	2.24065e-05	0.128542	1	TRUE	4	C	3_prime_UTR_variant	MODIFIER	OTUD7B	0.0242	0.2939	0.3492	0.1332	0.2515	Lung_function_FEV1/FVC+NHGRI-EBI_GWAS_catalog+rs72692823	6.691	0.308836	2.37036e-13	Esophagus_Mucosa
rs7551741	G	A	149918132	0.06889	5.66265	7.45255e-09	0.000305894	1	TRUE	4	A	intron_variant	MODIFIER	OTUD7B	0.0091	0.2723	0.3333	0.0915	0.2362	-	0.482	0.308844	9.02626e-10	Esophagus_Mucosa
rs116055399	C	T	149918338	0.05966	3.73928	9.22747e-05	0.283748	1	TRUE	4	A	intron_variant	MODIFIER	OTUD7B	-	-	-	-	-	-	0.144	-0.87987	4.88955e-38	Cells_Cultured_fibroblasts
rs72692825	C	A	149920593	0.05185	4.0793	2.25853e-05	0.128782	1	TRUE	4	A	intron_variant	MODIFIER	OTUD7B	0.0015	0.013	0.001	0.0467	0.002	-	1.811	0.512608	0.000373765	Nerve_Tibial
rs41265185	C	T	149921839	0.0625	3.4514	0.000278845	0.479268	1	TRUE	4	T	intron_variant	MODIFIER	OTUD7B	0.0008	0.0346	0.001	0.0865	0.0082	-	5.044	-0.87987	4.88955e-38	Cells_Cultured_fibroblasts
rs188877201	C	T	149925173	0.0625	3.44309	0.000287559	0.484582	1	TRUE	4	T	intron_variant	MODIFIER	OTUD7B	0.0008	0.0346	0.001	0.0875	0.0082	-	0.82	-0.87987	4.88955e-38	Cells_Cultured_fibroblasts
rs192614773	C	A	149925174	0.06534	3.77228	8.08815e-05	0.267454	1	TRUE	4	A	intron_variant	MODIFIER	OTUD7B	0.0008	0.0346	0.001	0.0875	0.0082	-	0.082	-0.87987	4.88955e-38	Cells_Cultured_fibroblasts
rs6587729	C	T	149926987	0.1037	4.33213	7.38379e-06	0.0643123	1	TRUE	4	A	intron_variant	MODIFIER	OTUD7B	-	-	-	-	-	-	13.24	0.323326	2.33365e-14	Esophagus_Mucosa
rs12048493	A	C	149927034	0.4318	4.65253	1.63945e-06	0.0220802	1	TRUE	4	C	intron_variant	MODIFIER	OTUD7B	0.0129	0.2507	0.2808	0.3509	0.2822	Breast_Cancer+NHGRI-EBI_GWAS_catalog+rs12048493;Breast_Cancer+NHGRI-EBI_GWAS_catalog+rs12048493;Breast_Cancer+NHGRI-EBI_GWAS_catalog+rs12048493;Heel_bone_mineral_density+NHGRI-EBI_GWAS_catalog+rs12048493;Lung_function_FEV1_and_waist_circumference_adjusted_for_BMI+NHGRI-EBI_GWAS_catalog+rs12048493;Weight+NHGRI-EBI_GWAS_catalog+rs12048493	14.14	-0.108338	4.9405e-07	Adipose_Subcutaneous
rs140709995	T	C	149928114	0.06392	3.29844	0.00048612	0.580755	1	TRUE	4	C	intron_variant	MODIFIER	OTUD7B	0.0083	0.0346	0.001	0.0875	0.0082	-	2.239	NA	NA	NA
rs142825819	C	G	149928988	0.0625	3.48853	0.000242843	0.449672	1	TRUE	4	G	intron_variant	MODIFIER	OTUD7B	0.0008	0.0346	0.001	0.0875	0.0082	-	4.581	-0.87987	4.88955e-38	Cells_Cultured_fibroblasts
rs186784247	G	A	149929245	0.0625	3.48853	0.000242843	0.449672	1	TRUE	4	A	intron_variant	MODIFIER	OTUD7B	0.0008	0.0346	0.001	0.0875	0.0082	-	7.422	-0.87987	4.88955e-38	Cells_Cultured_fibroblasts
rs4926400	G	A	149931541	0.1037	4.10086	2.05805e-05	0.122623	1	TRUE	4	A	intron_variant	MODIFIER	OTUD7B	0.025	0.2939	0.3433	0.1292	0.2495	-	0.854	0.326213	1.66567e-14	Esophagus_Mucosa
rs77015846	G	A	149943157	0.0625	3.85763	5.72468e-05	0.221275	1	TRUE	4	A	synonymous_variant	LOW	OTUD7B	0.0083	0.0346	0.001	0.0875	0.0082	-	0.407	-0.87987	4.88955e-38	Cells_Cultured_fibroblasts
rs10494260	T	C	149943784	0.1044	3.33326	0.000429181	0.561163	1	TRUE	4	C	intron_variant	MODIFIER	OTUD7B	0.025	0.2939	0.3482	0.1292	0.2495	-	16.74	0.33045	6.69775e-15	Esophagus_Mucosa
rs12026500	C	A	149945558	0.1037	3.52989	0.000207863	0.418072	1	TRUE	4	A	intron_variant	MODIFIER	OTUD7B	0.025	0.2939	0.3442	0.1292	0.2495	-	0.218	0.326213	1.66567e-14	Esophagus_Mucosa
rs150044209	G	A	149947809	0.0625	3.61821	0.000148323	0.359706	1	TRUE	4	A	intron_variant	MODIFIER	OTUD7B	0.0008	0.0346	0.001	0.0875	0.0082	-	1.773	-0.87987	4.88955e-38	Cells_Cultured_fibroblasts
rs72692826	G	A	149949971	0.05185	3.76528	8.31822e-05	0.271003	1	TRUE	4	A	intron_variant	MODIFIER	OTUD7B	0.0023	0.013	0.001	0.0457	0.002	-	13.42	0.512608	0.000373765	Nerve_Tibial
rs79941589	G	T	149956248	0.06321	3.87813	5.26309e-05	0.210238	1	TRUE	4	T	intron_variant	MODIFIER	OTUD7B	0.0008	0.0346	0.001	0.0875	0.0082	-	1.775	-0.87987	4.88955e-38	Cells_Cultured_fibroblasts
rs79319620	C	T	149961601	0.06463	4.48498	3.64605e-06	0.0392965	1	TRUE	4	T	intron_variant	MODIFIER	OTUD7B	0.0008	0.0346	0.001	0.0875	0.0082	-	0.723	-0.87987	4.88955e-38	Cells_Cultured_fibroblasts
rs11205310	G	T	149965170	0.1044	3.45411	0.000276053	0.47679	1	TRUE	4	C	intron_variant	MODIFIER	OTUD7B	-	-	-	-	-	-	3.23	0.326213	1.66567e-14	Esophagus_Mucosa
rs112689254	G	C	149966402	0.06321	3.77006	8.16033e-05	0.268981	1	TRUE	4	A	intron_variant	MODIFIER	OTUD7B	-	-	-	-	-	-	1.425	-0.87987	4.88955e-38	Cells_Cultured_fibroblasts
rs113562634	G	A	149967291	0.0625	3.51291	0.00022161	0.430546	1	TRUE	4	A	intron_variant	MODIFIER	OTUD7B	0.0008	0.0346	0.001	0.0875	0.0082	-	1.543	-0.87987	4.88955e-38	Cells_Cultured_fibroblasts
rs74774309	C	T	149971213	0.0625	3.74956	8.85736e-05	0.278053	1	TRUE	4	T	intron_variant	MODIFIER	OTUD7B	0.0008	0.0346	0.001	0.0875	0.0082	-	2.538	-0.87987	4.88955e-38	Cells_Cultured_fibroblasts
rs75480592	T	G	149971967	0.0625	3.80331	7.13865e-05	0.248782	1	TRUE	4	G	intron_variant	MODIFIER	OTUD7B	0.0008	0.0346	0.001	0.0875	0.0082	-	4.17	-0.87987	4.88955e-38	Cells_Cultured_fibroblasts
rs12023231	T	C	149989434	0.09517	4.38833	5.71126e-06	0.0542218	1	TRUE	4	C	regulatory_region_variant	MODIFIER	-	0.0204	0.2954	0.3442	0.1163	0.2526	Waist_circumference_adjusted_for_body_mass_index+NHGRI-EBI_GWAS_catalog+rs12023231;Waist_circumference_adjusted_for_body_mass_index+NHGRI-EBI_GWAS_catalog+rs12023231	4.313	0.341482	4.88412e-14	Esophagus_Mucosa
rs12409885	C	T	149991147	0.09517	4.42326	4.86105e-06	0.0483113	1	TRUE	4	T	intergenic_variant	MODIFIER	-	0.0204	0.2939	0.3442	0.1163	0.2526	-	4.976	0.341482	4.88412e-14	Esophagus_Mucosa
rs77644650	C	T	149995368	0.09588	4.04415	2.62564e-05	0.142488	1	TRUE	4	T	intergenic_variant	MODIFIER	-	0.0204	0.2939	0.3442	0.1163	0.2515	-	0.368	0.341482	4.88412e-14	Esophagus_Mucosa
rs11205312	G	A	149996732	0.09659	4.0338	2.74409e-05	0.145423	1	TRUE	4	A	intergenic_variant	MODIFIER	-	0.0204	0.2147	0.3442	0.1163	0.2505	-	0.659	0.33992	7.02314e-14	Esophagus_Mucosa
rs61584789	A	C	149997165	0.09517	4.34692	6.90301e-06	0.0613505	1	TRUE	4	C	intergenic_variant	MODIFIER	-	0.0204	0.2968	0.3413	0.1163	0.2505	-	5.397	0.341482	4.88412e-14	Esophagus_Mucosa
rs57252299	G	A	149997174	0.09517	4.34692	6.90301e-06	0.0613505	1	TRUE	4	A	intergenic_variant	MODIFIER	-	0.0204	0.2176	0.3423	0.1163	0.272	-	3.059	0.33992	7.02314e-14	Esophagus_Mucosa
rs12026620	A	T	150003827	0.06889	4.39243	5.60459e-06	0.0540774	1	TRUE	4	T	intergenic_variant	MODIFIER	-	0.0053	0.0922	0.2361	0.0795	0.2802	-	5.458	-0.381757	2.58031e-08	Esophagus_Mucosa
rs35249393	T	A	150168199	0.1513	3.5898	0.000165467	0.374884	1	TRUE	4	A	intergenic_variant	MODIFIER	-	-	-	-	-	-	-	0.15	NA	NA	NA
rs114162038	T	G	150172592	0.08452	3.74589	8.98777e-05	0.280522	1	TRUE	4	A	intergenic_variant	MODIFIER	-	-	-	-	-	-	-	8.8	-0.496959	3.11626e-13	Esophagus_Mucosa
rs6658967	C	G	152870372	0.4666	3.73418	9.41657e-05	0.285801	1	TRUE	5	G	non_coding_transcript_exon_variant	MODIFIER	-	0.0552	0.2406	0.0962	0.4443	0.2137	-	1.415	-0.651618	1.45573e-18	Testis
rs11580565	A	G	152872294	0.4673	3.60415	0.000156591	0.366324	1	TRUE	5	G	intron_variant;non_coding_transcript_variant	MODIFIER	-	0.056	0.2421	0.0962	0.4433	0.2137	-	0.07	-0.651618	1.45573e-18	Testis
rs11583382	G	A	152874096	0.4695	3.42582	0.000306473	0.497803	1	TRUE	5	A	intron_variant;non_coding_transcript_variant	MODIFIER	-	0.1354	0.4135	0.6171	0.4443	0.4622	-	2.801	-0.631217	2.37903e-18	Testis
rs56335979	G	A	152891350	0.4688	3.32551	0.000441282	0.564482	1	TRUE	5	A	intergenic_variant	MODIFIER	-	0.0197	0.2305	0.121	0.4612	0.2147	-	3.041	-0.758141	1.42959e-26	Testis
rs11577384	C	T	152899728	0.4858	3.22844	0.000622333	0.627921	1	TRUE	5	T	downstream_gene_variant	MODIFIER	LINC01527	0.0212	0.2378	0.127	0.4742	0.2382	-	5.588	-0.776697	2.3911e-27	Testis		SPRR5 (Small Proline Rich Protein 5) is a Protein Coding gene.
rs11576882	T	G	152918785	0.4837	3.35345	0.000399053	0.54801	1	TRUE	5	A	upstream_gene_variant	MODIFIER	SPRR5	-	-	-	-	-	-	0.153	-0.775368	5.73194e-27	Testis
rs61815714	C	T	152921380	0.483	3.47846	0.000252153	0.459179	1	TRUE	5	G	3_prime_UTR_variant	MODIFIER	SPRR5	-	-	-	-	-	-	1.535	-0.775877	7.38074e-28	Testis
rs10494282	G	C	152923762	0.4865	3.31148	0.000464025	0.571114	1	TRUE	5	A	downstream_gene_variant	MODIFIER	SPRR5	-	-	-	-	-	-	0.556	-0.775877	7.38074e-28	Testis
rs17627288	C	T	152923848	0.4865	3.31148	0.000464025	0.571114	1	TRUE	5	T	downstream_gene_variant	MODIFIER	SPRR5	0.0182	0.2363	0.126	0.4751	0.2372	-	0.29	-0.775877	7.38074e-28	Testis
rs12734348	T	C	152924650	0.571	3.40144	0.000335163	0.513538	1	TRUE	5	C	downstream_gene_variant	MODIFIER	SPRR5	0.0219	0.2867	0.127	0.5646	0.2822	White_blood_cell_count+NHGRI-EBI_GWAS_catalog+rs12734348;White_blood_cell_count__neutrophil_+NHGRI-EBI_GWAS_catalog+rs12734348	1.727	-0.277263	1.14689e-17	Skin_Sun_Exposed_Lower_leg
rs61815715	A	G	152927706	0.4382	3.42695	0.000305202	0.496672	1	TRUE	5	G	intergenic_variant	MODIFIER	-	0.0182	0.2133	0.124	0.4254	0.2188	-	2.88	-0.757506	3.28812e-24	Testis
rs6665728	G	A	152930599	0.4368	3.33282	0.000429859	0.561536	1	TRUE	5	A	intergenic_variant	MODIFIER	-	0.0189	0.2118	0.125	0.4245	0.2188	-	0.031	-0.757506	3.28812e-24	Testis		IVL - Barrier function
rs6664823	A	C	152933424	0.5973	3.48974	0.000241747	0.449158	1	TRUE	5	C	TF_binding_site_variant	MODIFIER	-	0.4304	0.4769	0.6171	0.5765	0.5112	-	13.86	-0.256612	2.67249e-17	Skin_Sun_Exposed_Lower_leg
rs11803197	G	A	152934420	0.571	3.59151	0.000164384	0.373629	1	TRUE	5	A	intergenic_variant	MODIFIER	-	0.354	0.4568	0.6171	0.5666	0.5041	-	0.734	-0.270915	2.41638e-18	Skin_Sun_Exposed_Lower_leg
rs11581802	G	A	152936164	0.4851	3.99766	3.19864e-05	0.158639	1	TRUE	5	A	intergenic_variant	MODIFIER	-	0.0197	0.245	0.124	0.4742	0.2393	-	1.957	-0.785707	1.42526e-28	Testis
rs61813181	T	C	152942177	0.4787	3.985	3.37401e-05	0.160934	1	TRUE	5	C	upstream_gene_variant	MODIFIER	SPRR4	0.0159	0.2363	0.1161	0.4642	0.2382	-	3.151	-0.794943	7.43977e-31	Testis		Predicted to be involved in keratinization. Predicted to be located in cell cortex. [provided by Alliance of Genome Resources, Apr 2022] GeneCards Summary for SPRR4 Gene SPRR4 (Small Proline Rich Protein 4) is a Protein Coding gene. Diseases associated with SPRR4 include Psoriasis 1. An important paralog of this gene is SPRR1B. UniProtKB/Swiss-Prot Summary for SPRR4 Gene Cross-linked envelope pro…
rs11580383	A	G	152942192	0.4787	3.985	3.37401e-05	0.160934	1	TRUE	5	G	upstream_gene_variant	MODIFIER	SPRR4	0.0159	0.2363	0.1161	0.4642	0.2382	-	1.902	-0.794943	7.43977e-31	Testis
rs61813182	T	A	152943868	0.4787	4.11171	1.96366e-05	0.119477	1	TRUE	5	A	intron_variant	MODIFIER	SPRR4	0.0159	0.2363	0.1161	0.4652	0.2382	-	0.58	-0.794943	7.43977e-31	Testis
rs6671520	C	T	152944156	0.4794	4.11445	1.94052e-05	0.118348	1	TRUE	5	T	intron_variant	MODIFIER	SPRR4	0.0159	0.2363	0.1161	0.4652	0.2382	-	0.703	-0.794943	7.43977e-31	Testis
rs4041402	T	C	152947397	0.4794	4.15	1.66236e-05	0.109102	1	TRUE	5	C	downstream_gene_variant	MODIFIER	SPRR4	0.0159	0.2363	0.1161	0.4662	0.2382	-	1.073	-0.779324	3.82788e-30	Testis
rs1415972	G	A	152953552	0.4794	4.58484	2.27164e-06	0.028039	1	TRUE	5	A	upstream_gene_variant	MODIFIER	SPRR1A	0.0159	0.2378	0.1161	0.4712	0.2474	-	0.116	-0.798057	2.31191e-31	Testis		A structural constituent of skin epidermis. Involved in keratinocyte differentiation and peptide cross-linking. Located in cornified envelope. [provided by Alliance of Genome Resources, Apr 2022] GeneCards Summary for SPRR1A Gene SPRR1A (Small Proline Rich Protein 1A) is a Protein Coding gene. Diseases associated with SPRR1A include Progesterone-Receptor Positive Breast Cancer and Macular Degener…
rs111241156	C	G	88314969	0.2287	3.32337	0.00044469	0.56618	2	TRUE	2	A	upstream_gene_variant	MODIFIER	-	-	-	-	-	-	-	0.462	0.292193	1.06075e-07	Colon_Sigmoid
rs72847757	T	C	88316073	0.2337	3.24714	0.000582857	0.614679	2	TRUE	2	A	upstream_gene_variant	MODIFIER	-	-	-	-	-	-	-	0.293	0.281002	2.12917e-07	Colon_Sigmoid
rs72847759	C	G	88316891	0.2287	3.31918	0.000451405	0.568434	2	TRUE	2	G	intron_variant;non_coding_transcript_variant	MODIFIER	-	0.0681	0.134	0.0337	0.2177	0.1135	-	6.78	0.292193	1.06075e-07	Colon_Sigmoid
rs149840838	A	T	88317506	0.2287	3.42709	0.000305039	0.496624	2	TRUE	2	T	intron_variant;non_coding_transcript_variant	MODIFIER	-	0.0719	0.134	0.0337	0.2177	0.1135	-	2.383	0.292193	1.06075e-07	Colon_Sigmoid		KRCC1 (Lysine Rich Coiled-Coil 1) is a Protein Coding gene. Diseases associated with KRCC1 include St2 Diffuse Large B-Cell Lymphoma and Clear Cell Adenofibroma.
rs72847766	C	T	88342033	0.2294	3.61531	0.000149995	0.360098	2	TRUE	2	T	intron_variant	MODIFIER	KRCC1	0.0953	0.1369	0.0337	0.2207	0.1135	-	0.805	0.282558	2.2768e-07	Colon_Sigmoid
rs2885671	C	A	88349897	0.2294	3.64459	0.000133911	0.340436	2	TRUE	2	A	intron_variant	MODIFIER	KRCC1	0.0469	0.1297	0.0337	0.2197	0.1125	-	0.515	0.275397	5.82624e-07	Colon_Sigmoid
rs111613999	G	T	88358577	0.2322	4.31495	7.98185e-06	0.0685717	2	TRUE	2	A	upstream_gene_variant	MODIFIER	KRCC1	-	-	-	-	-	-	0.181	0.292205	8.50505e-08	Colon_Sigmoid
rs72845091	T	G	88358928	0.2322	4.24433	1.09626e-05	0.0851287	2	TRUE	2	G	upstream_gene_variant	MODIFIER	KRCC1	0.0537	0.1369	0.0337	0.2237	0.1155	-	6.144	0.284728	2.29436e-07	Colon_Sigmoid
rs77512297	C	T	88359236	0.228	4.61996	1.91909e-06	0.0248126	2	TRUE	2	T	upstream_gene_variant	MODIFIER	KRCC1	0.0431	0.1282	0.0258	0.2197	0.1135	-	0.141	0.272798	7.69171e-07	Colon_Sigmoid
rs894200	G	T	88359580	0.3572	3.23202	0.000614601	0.625948	2	TRUE	2	T	upstream_gene_variant	MODIFIER	KRCC1	0.4395	0.3876	0.2956	0.335	0.3037	-	0.824	NA	NA	NA
rs2099824	A	G	88362030	0.2202	6.59496	2.12685e-11	2.97284e-06	2	TRUE	2	G	intron_variant	MODIFIER	KRCC1	0.0681	0.1268	0.0258	0.2306	0.1493	-	1.774	0.115463	1.76449e-05	Lung
rs11891123	G	A	88365338	0.8203	4.39337	5.58023e-06	0.0539431	2	TRUE	2	A	upstream_gene_variant	MODIFIER	SMYD1	0.2799	0.8761	0.9931	0.8519	0.8528	-	0.477	0.56132	4.70517e-20	Esophagus_Muscularis
rs34109539	C	G	88367176	0.2599	7.77281	3.83805e-15	1.80449e-09	2	TRUE	2	G	upstream_gene_variant	MODIFIER	SMYD1	0.0204	0.1499	0.0258	0.2674	0.1636	-	8.16	NA	NA	NA		Predicted to enable histone-lysine N-methyltransferase activity. Involved in positive regulation of myoblast differentiation and positive regulation of myotube differentiation. Predicted to be located in cytoplasm. Predicted to be active in nucleus. [provided by Alliance of Genome Resources, Apr 2022] GeneCards Summary for SMYD1 Gene SMYD1 (SET And MYND Domain Containing 1) is a Protein Coding ge…
rs75721324	C	T	88367929	0.09091	6.13121	4.36078e-10	3.69719e-05	2	TRUE	2	A	intron_variant	MODIFIER	SMYD1	-	-	-	-	-	-	0.422	NA	NA	NA		AnWj (ISBT blood group antigen 901.009), first described in 1982, is a high-frequency blood group antigen found on epithelial tissues and red blood cells (RBCs) of more than 99.9% of the population.1 AnWj is thought to be carried on the CD44 proteoglycan and possibly resides on the glycosylated region encoded by exons 5 and 15.2 The AnWj antigen acts as the receptor for Haemophilus influenzae.
rs988731	A	G	88368598	0.8224	3.48012	0.000250592	0.45739	2	TRUE	2	C	intron_variant	MODIFIER	SMYD1	-	-	-	-	-	-	2.525	0.554506	9.43158e-21	Esophagus_Muscularis		El Haemophilus influenzae, un tipo de bacteria, puede causar muchos tipos de infecciones diferentes. Estas infecciones varían de leves, como las infecciones de oído, a graves, como las infecciones de la sangre. Los médicos consideran “invasivas” a algunas de las infecciones por H. influenzae.
rs2919879	A	G	88370652	0.8196	3.97348	3.54151e-05	0.164711	2	TRUE	2	C	intron_variant	MODIFIER	SMYD1	-	-	-	-	-	-	1.692	0.554094	1.07886e-20	Esophagus_Muscularis		Haemophilus influenzae (o H. influenzae), representa un grupo de bacterias que puede causar diferentes tipos de infecciones en los bebés y los niños. La H. influenzae causa más frecuentemente infecciones del oído, del ojo o de los senos paranasales y neumonía.
rs11682584	C	T	88371295	0.3047	8.54176	6.60956e-18	3.4183e-11	2	TRUE	2	T	intron_variant	MODIFIER	SMYD1	0.0983	0.1902	0.0278	0.2873	0.2086	-	3.108	-0.182369	9.9263e-05	Lung		SMYD1 is the underlying gene for the AnWj-negative blood group phenotype
rs2099825	G	T	88378765	0.2493	4.54386	2.7616e-06	0.0323095	2	TRUE	2	T	intron_variant	MODIFIER	SMYD1	0.0325	0.1902	0.0546	0.2565	0.1922	-	1.306	NA	NA	NA		We present genetic and statistical evidence that the R320Q substitution in SMYD1 underlies an inherited form of the AnWj-negative blood group phenotype
rs35662596	C	T	88382950	0.1243	5.15226	1.28686e-07	0.00308115	2	TRUE	2	T	intron_variant	MODIFIER	SMYD1	0.0076	0.0504	0	0.0924	0.0092	-	2.297	0.238356	8.52185e-05	Colon_Transverse
rs61748137	G	A	88383970	0.09304	5.99988	9.87346e-10	7.03355e-05	2	TRUE	2	A	synonymous_variant	LOW	SMYD1	0.0076	0.0346	0	0.0706	0.0051	-	0.744	NA	NA	NA
rs920578	C	T	88384084	0.25	4.07118	2.33877e-05	0.131616	2	TRUE	2	T	intron_variant	MODIFIER	SMYD1	0.0348	0.1945	0.0536	0.2565	0.1933	-	1.746	NA	NA	NA
rs11895481	A	G	88391050	0.1996	3.60574	0.000155634	0.365619	2	TRUE	2	G	intron_variant	MODIFIER	SMYD1	0.2874	0.1873	0.0565	0.171	0.1196	-	5.134	NA	NA	NA
rs11895573	A	G	88391233	0.1996	3.65465	0.000128765	0.33414	2	TRUE	2	G	intron_variant	MODIFIER	SMYD1	0.2882	0.1873	0.0565	0.171	0.1207	-	2.82	NA	NA	NA
rs4972174	T	C	88393416	0.1982	3.64405	0.000134188	0.340524	2	TRUE	2	C	intron_variant	MODIFIER	SMYD1	0.2821	0.2824	0.1151	0.171	0.1472	-	14.23	NA	NA	NA
rs35157507	C	T	88400120	0.1364	4.72367	1.15812e-06	0.0167773	2	TRUE	2	T	intron_variant	MODIFIER	SMYD1	0.0076	0.134	0.1716	0.1302	0.0971	-	2.075	NA	NA	NA
rs750853	G	C	88402295	0.1825	4.09513	2.10967e-05	0.124305	2	TRUE	2	C	intron_variant	MODIFIER	SMYD1	0.0318	0.1455	0.0565	0.168	0.1176	-	0.18	NA	NA	NA
rs748226	G	A	88402748	0.2003	3.32001	0.000450065	0.568128	2	TRUE	2	A	intron_variant	MODIFIER	SMYD1	0.3041	0.183	0.0556	0.17	0.1176	-	0.764	-0.241211	0.000125335	Skin_Sun_Exposed_Lower_leg
rs1372299	C	T	88416221	0.2628	3.24581	0.000585589	0.615803	2	TRUE	2	T	downstream_gene_variant	MODIFIER	SMYD1	0.0144	0.2435	0.1855	0.2167	0.1391	Body_Height+dbGaP+rs1372299	0.989	0.306032	9.00244e-05	Testis
rs373780466	G	C	88421035	0.3182	4.5101	3.23988e-06	0.0362204	2	TRUE	2	A	downstream_gene_variant	MODIFIER	FABP1	-	-	-	-	-	-	4.044	0.335945	8.48647e-06	Testis		This gene encodes the fatty acid binding protein found in liver. Fatty acid binding proteins are a family of small, highly conserved, cytoplasmic proteins that bind long-chain fatty acids and other hydrophobic ligands. This protein and FABP6 (the ileal fatty acid binding protein) are also able to bind bile acids. It is thought that FABPs roles include fatty acid uptake, transport, and metabolism.…
rs376983810	G	A	88421038	0.3182	4.51098	3.22651e-06	0.0362204	2	TRUE	2	A	downstream_gene_variant	MODIFIER	FABP1	0.0159	0.2839	0.1825	0.2644	0.1472	-	0.383	0.335945	8.48647e-06	Testis		Fatty acids
rs370048027	T	A	88421039	0.3182	4.5101	3.23988e-06	0.0362204	2	TRUE	2	A	downstream_gene_variant	MODIFIER	FABP1	0.0159	0.2839	0.1825	0.2644	0.1472	-	3.37	0.335945	8.48647e-06	Testis
rs74599571	A	T	88421053	0.3175	4.47414	3.83599e-06	0.0408205	2	TRUE	2	T	downstream_gene_variant	MODIFIER	FABP1	0.0159	0.2839	0.1825	0.2644	0.1483	-	0.324	0.335945	8.48647e-06	Testis
rs116529794	C	T	88447031	0.07386	4.68596	1.39322e-06	0.0192144	2	TRUE	2	T	intergenic_variant	MODIFIER	-	0.0008	0.0259	0	0.0527	0.0102	-	4.85	0.892797	6.10244e-11	Nerve_Tibial
rs116594156	G	T	88469891	0.2308	3.46322	0.000266872	0.470734	2	TRUE	2	T	5_prime_UTR_variant	MODIFIER	THNSL2	0.0053	0.1182	0	0.1849	0.0307	-	7.457	0.800298	6.4158e-29	Nerve_Tibial		This gene encodes a threonine synthase-like protein. A similar enzyme in mouse can catalyze the degradation of O-phospho-homoserine to a-ketobutyrate, phosphate, and ammonia. This protein also has phospho-lyase activity on both gamma and beta phosphorylated substrates. In mouse an alternatively spliced form of this protein has been shown to act as a cytokine and can induce the production of the i…
rs56033561	G	A	88472141	0.3317	3.66675	0.000122826	0.32509	2	TRUE	2	A	intron_variant	MODIFIER	THNSL2	0.0976	0.17	0.1806	0.2555	0.1462	-	2.302	0.751666	2.69061e-33	Nerve_Tibial
rs4129189	A	G	88472925	0.3324	3.40868	0.000326392	0.509606	2	TRUE	2	G	intron_variant	MODIFIER	THNSL2	0.2791	0.1787	0.1855	0.2565	0.1462	-	2.772	0.711604	2.5945e-31	Nerve_Tibial
rs62157021	A	G	88473722	0.3061	3.4354	0.000295836	0.490223	2	TRUE	2	G	intron_variant	MODIFIER	THNSL2	0.0953	0.1427	0.1855	0.2227	0.1411	-	0.551	0.677291	5.83126e-25	Nerve_Tibial
rs62157023	C	A	88475202	0.3047	3.35098	0.000402631	0.549555	2	TRUE	2	A	intron_variant	MODIFIER	THNSL2	0.0953	0.1427	0.1796	0.2227	0.135	-	1.617	0.677291	5.83126e-25	Nerve_Tibial
rs895437	C	T	98350346	0.1307	3.91918	4.44259e-05	0.189258	2	TRUE	3	T	intron_variant	MODIFIER	ZAP70	0.0023	0.0389	0	0.1332	0.0194	AUTOIMMUNE_DISEASE__MULTISYSTEM__INFANTILE-ONSET__2+MIM_morbid+ENSG00000115085;IMMUNODEFICIENCY_48+MIM_morbid+ENSG00000115085;Combined_immunodeficiency_due_to_ZAP70_deficiency+Orphanet+ENSG00000115085;ClinVar:_phenotype_not_specified+ClinVar+rs895437	6.152	-0.22117	8.38021e-07	Muscle_Skeletal
rs35760941	G	A	98352304	0.2663	4.04336	2.6345e-05	0.142521	2	TRUE	3	A	intron_variant	MODIFIER	ZAP70	0.0091	0.17	0	0.2266	0.046	AUTOIMMUNE_DISEASE__MULTISYSTEM__INFANTILE-ONSET__2+MIM_morbid+ENSG00000115085;IMMUNODEFICIENCY_48+MIM_morbid+ENSG00000115085;Combined_immunodeficiency_due_to_ZAP70_deficiency+Orphanet+ENSG00000115085	4.712	-0.359139	7.19474e-12	Thyroid		This gene encodes an enzyme belonging to the protein tyrosine kinase family, and it plays a role in T-cell development and lymphocyte activation. This enzyme, which is phosphorylated on tyrosine residues upon T-cell antigen receptor (TCR) stimulation, functions in the initial step of TCR-mediated signal transduction in combination with the Src family kinases, Lck and Fyn. This enzyme is also esse…
rs34635139	C	T	98364407	0.2756	4.63695	1.76791e-06	0.0233496	2	TRUE	3	T	intergenic_variant	MODIFIER	-	0.0083	0.1657	0.0198	0.2207	0.0583	Eosinophil_counts+NHGRI-EBI_GWAS_catalog+rs34635139	2.782	-0.378805	1.74695e-12	Thyroid		IMMUNE
rs6543088	T	G	98372281	0.3438	4.96441	3.44552e-07	0.006699	2	TRUE	3	G	downstream_gene_variant	MODIFIER	TMEM131	0.3185	0.2089	0.0625	0.2684	0.1094	-	1.115	0.194116	6.78578e-16	Cells_Cultured_fibroblasts
rs6875	A	G	98372980	0.3466	4.93741	3.95833e-07	0.00747134	2	TRUE	3	G	3_prime_UTR_variant	MODIFIER	TMEM131	0.3192	0.2104	0.0635	0.2734	0.1094	-	2.233	0.185239	1.38893e-14	Cells_Cultured_fibroblasts
rs34305873	C	T	98374397	0.407	4.30031	8.52808e-06	0.0721851	2	TRUE	3	T	intron_variant	MODIFIER	TMEM131	0.4123	0.2853	0.0625	0.3439	0.1237	-	0.8	0.165023	9.96297e-14	Cells_Cultured_fibroblasts		Predicted to be integral component of membrane. Predicted to be active in membrane. [provided by Alliance of Genome Resources, Apr 2022] GeneCards Summary for TMEM131 Gene TMEM131 (Transmembrane Protein 131) is a Protein Coding gene. Diseases associated with TMEM131 include Subdural Empyema and Prostatic Cyst. An important paralog of this gene is TMEM131L. UniProtKB/Swiss-Prot Summary for TMEM131…
rs6760008	G	A	98377665	0.3345	4.44096	4.47783e-06	0.045587	2	TRUE	3	A	intron_variant	MODIFIER	TMEM131	0.3124	0.2089	0.0615	0.2575	0.1012	-	0.057	0.199766	8.08535e-17	Cells_Cultured_fibroblasts
rs74855351	T	C	98380681	0.05185	3.60011	0.000159043	0.368203	2	TRUE	3	C	intron_variant	MODIFIER	TMEM131	0.0023	0.0346	0	0.0815	0.0061	-	0.559	0.812346	1.01141e-50	Thyroid
rs2121271	G	C	98383893	0.3438	4.71422	1.21319e-06	0.0173804	2	TRUE	3	C	intron_variant	MODIFIER	TMEM131	0.3192	0.2089	0.0615	0.2684	0.1084	-	3.506	0.198848	1.98857e-16	Cells_Cultured_fibroblasts
rs1982336	T	C	98384636	0.446	4.09083	2.14913e-05	0.125449	2	TRUE	3	C	intron_variant	MODIFIER	TMEM131	0.4266	0.3069	0.0615	0.3777	0.1339	-	3.737	0.156495	4.90238e-13	Cells_Cultured_fibroblasts
rs34414288	G	A	98384867	0.3438	4.77542	8.96675e-07	0.0135201	2	TRUE	3	A	intron_variant	MODIFIER	TMEM131	0.3139	0.2089	0.0615	0.2684	0.1084	-	6.771	0.198505	1.64277e-16	Cells_Cultured_fibroblasts
rs35185431	T	A	98385767	0.446	3.9555	3.81878e-05	0.171827	2	TRUE	3	A	intron_variant	MODIFIER	TMEM131	0.4266	0.3069	0.0615	0.3777	0.135	-	2.069	0.156495	4.90238e-13	Cells_Cultured_fibroblasts
rs10192322	T	C	98386696	0.4467	3.81108	6.91809e-05	0.244223	2	TRUE	3	C	intron_variant	MODIFIER	TMEM131	0.4274	0.3069	0.1032	0.3827	0.136	-	1.307	0.158092	2.76798e-13	Cells_Cultured_fibroblasts
rs6721323	G	A	98387178	0.4453	3.42505	0.000307339	0.498486	2	TRUE	3	A	intron_variant	MODIFIER	TMEM131	0.4387	0.3084	0.0605	0.3777	0.1339	-	0.082	0.155685	6.37298e-13	Cells_Cultured_fibroblasts
rs12712117	C	T	98389086	0.4141	4.05973	2.45649e-05	0.135674	2	TRUE	3	T	intron_variant	MODIFIER	TMEM131	0.4138	0.2853	0.0605	0.3529	0.1319	-	0.507	0.161844	3.65566e-13	Cells_Cultured_fibroblasts
rs10191483	G	A	98391117	0.2564	4.80135	7.87983e-07	0.0121649	2	TRUE	3	A	intron_variant	MODIFIER	TMEM131	0.2337	0.183	0.0536	0.2097	0.0491	Neutrophil_percentage_of_white_cells+NHGRI-EBI_GWAS_catalog+rs10191483	1.066	-0.352713	4.65681e-12	Thyroid
rs3821053	G	A	98391887	0.4148	4.00269	3.13136e-05	0.156579	2	TRUE	3	A	intron_variant	MODIFIER	TMEM131	0.4138	0.2853	0.0605	0.3539	0.1319	-	0.171	0.165081	1.30416e-13	Cells_Cultured_fibroblasts
rs17489259	G	A	98392302	0.2855	5.32162	5.14227e-08	0.00142981	2	TRUE	3	A	splice_donor_region_variant;intron_variant	LOW	TMEM131	0.0098	0.1686	0	0.2227	0.0573	Mean_spheric_corpuscular_volume+NHGRI-EBI_GWAS_catalog+rs17489259	0.027	0.201075	6.12367e-14	Cells_Cultured_fibroblasts
rs12712120	C	G	98397811	0.343	4.14814	1.67592e-05	0.109281	2	TRUE	3	G	intron_variant	MODIFIER	TMEM131	0.3154	0.2089	0.0615	0.2684	0.1084	-	9.07	0.193831	5.61717e-16	Cells_Cultured_fibroblasts
rs7593290	G	C	98398214	0.3473	4.15354	1.63684e-05	0.10853	2	TRUE	3	C	intron_variant	MODIFIER	TMEM131	0.3162	0.2104	0.0615	0.2734	0.1084	-	5.626	0.187693	4.68471e-15	Cells_Cultured_fibroblasts
rs10210520	G	A	98402267	0.3438	3.99425	3.24499e-05	0.159376	2	TRUE	3	A	intron_variant	MODIFIER	TMEM131	0.3086	0.2089	0.0615	0.2684	0.1084	-	0.883	0.195017	4.55733e-16	Cells_Cultured_fibroblasts
rs7570009	C	T	98403683	0.3438	3.98075	3.43493e-05	0.162935	2	TRUE	3	T	intron_variant	MODIFIER	TMEM131	0.3162	0.2089	0.0615	0.2674	0.1084	-	1.222	0.201294	6.127e-17	Cells_Cultured_fibroblasts
rs13010004	C	T	98443694	0.3438	3.28508	0.000509774	0.591524	2	TRUE	3	T	intron_variant	MODIFIER	TMEM131	0.3086	0.2133	0.0635	0.2684	0.1084	-	7.35	0.198434	3.05234e-16	Cells_Cultured_fibroblasts
rs35358137	T	C	98502201	0.2862	3.52428	0.000212318	0.423974	2	TRUE	3	C	intron_variant	MODIFIER	TMEM131	0.0121	0.1686	0.0089	0.2276	0.0583	-	4.585	0.190916	1.59754e-12	Cells_Cultured_fibroblasts
rs35263587	C	T	98506906	0.2812	3.69354	0.000110575	0.309284	2	TRUE	3	T	intron_variant	MODIFIER	TMEM131	0.0113	0.1671	0.0258	0.2237	0.0583	-	3.205	0.204146	3.72755e-14	Cells_Cultured_fibroblasts
rs72828860	C	T	111498991	0.0554	3.35541	0.000396237	0.546609	2	TRUE	4	T	intron_variant	MODIFIER	ACOXL	0.0015	0.0418	0	0.0388	0.001	-	0.465	-0.255421	0.000272569	Skin_Sun_Exposed_Lower_leg		Predicted to enable acyl-CoA oxidase activity; fatty acid binding activity; and flavin adenine dinucleotide binding activity. Predicted to be involved in fatty acid beta-oxidation using acyl-CoA oxidase and lipid homeostasis. Predicted to be located in peroxisomal matrix. Predicted to be active in peroxisome. [provided by Alliance of Genome Resources, Apr 2022] GeneCards Summary for ACOXL Gene AC…
rs72836317	C	T	111808077	0.05611	3.26671	0.00054403	0.601708	2	TRUE	4	T	intron_variant	MODIFIER	ACOXL	0.0038	0.0274	0	0.0437	0.0051	-	0.32	NA	NA	NA
rs72836320	G	C	111809736	0.05611	3.2769	0.000524761	0.595553	2	TRUE	4	C	intron_variant	MODIFIER	ACOXL	0.003	0.0288	0	0.0437	0.0051	-	3.085	NA	NA	NA
rs4302219	G	T	111880284	0.3899	3.28701	0.000506289	0.589661	2	TRUE	4	A	intron_variant	MODIFIER	BCL2L11	-	-	-	-	-	-	13.37	-0.46464	1.27457e-09	Brain_Cerebellum
rs56366063	C	A	111904531	0.07173	3.90112	4.78745e-05	0.199512	2	TRUE	4	A	intron_variant	MODIFIER	BCL2L11	0.003	0.0303	0.001	0.0994	0.0276	Prostate_cancer__advanced_+NHGRI-EBI_GWAS_catalog+rs56366063;Prostate_Cancer+NHGRI-EBI_GWAS_catalog+rs56366063	0.094	0.310507	0.000144782	Cells_Cultured_fibroblasts		The protein encoded by this gene belongs to the BCL-2 protein family. BCL-2 family members form hetero- or homodimers and act as anti- or pro-apoptotic regulators that are involved in a wide variety of cellular activities. The protein encoded by this gene contains a Bcl-2 homology domain 3 (BH3). It has been shown to interact with other members of the BCL-2 protein family and to act as an apoptot…
rs3789068	A	G	111909247	0.3892	3.55394	0.000189756	0.398554	2	TRUE	4	G	intron_variant	MODIFIER	BCL2L11	0.3359	0.245	0.4653	0.4622	0.2219	-	0.107	-0.46464	1.27457e-09	Brain_Cerebellum
rs17041883	C	A	111909742	0.06889	3.43699	0.00029411	0.489921	2	TRUE	4	A	intron_variant	MODIFIER	BCL2L11	0.0893	0.0663	0.2877	0.1113	0.0491	-	5.94	0.309849	2.54014e-05	Cells_Cultured_fibroblasts
rs6734942	C	T	111910694	0.304	3.96806	3.62301e-05	0.167211	2	TRUE	4	G	intron_variant	MODIFIER	BCL2L11	-	-	-	-	-	Granulocyte_percentage_of_myeloid_white_cells+NHGRI-EBI_GWAS_catalog+rs6734942;Heel_bone_mineral_density+NHGRI-EBI_GWAS_catalog+rs6734942;Lymphocyte-to-monocyte_ratio+NHGRI-EBI_GWAS_catalog+rs6734942;Monocyte_count+NHGRI-EBI_GWAS_catalog+rs6734942;Monocyte_count+NHGRI-EBI_GWAS_catalog+rs6734942;Monocyte_percentage_of_white_cells+NHGRI-EBI_GWAS_catalog+rs6734942;Monocyte_percentage_of_white_cells+…	1.407	-0.55476	3.0965e-13	Brain_Cerebellum
rs3789065	C	G	111915022	0.3892	3.57982	0.000171912	0.380395	2	TRUE	4	G	intron_variant	MODIFIER	BCL2L11	0.3434	0.245	0.4663	0.4632	0.2219	-	5.609	-0.46464	1.27457e-09	Brain_Cerebellum
rs3789064	T	C	111915322	0.3899	3.5825	0.000170159	0.378524	2	TRUE	4	A	intron_variant	MODIFIER	BCL2L11	-	-	-	-	-	-	1.358	-0.46464	1.27457e-09	Brain_Cerebellum
rs3789061	T	C	111918230	0.3892	3.76462	8.34011e-05	0.271012	2	TRUE	4	C	intron_variant	MODIFIER	BCL2L11	0.3351	0.245	0.4663	0.4632	0.2219	-	2.105	-0.46464	1.27457e-09	Brain_Cerebellum
rs10189015	G	A	111918472	0.3892	3.878	5.26599e-05	0.210238	2	TRUE	4	A	intron_variant	MODIFIER	BCL2L11	0.3427	0.245	0.4673	0.4632	0.2219	Reticulocyte_count+NHGRI-EBI_GWAS_catalog+rs10189015	0.532	-0.46464	1.27457e-09	Brain_Cerebellum
rs72837819	A	G	111923384	0.1293	3.87807	5.26431e-05	0.210238	2	TRUE	4	G	3_prime_UTR_variant	MODIFIER	BCL2L11	0.0915	0.0865	0.2897	0.165	0.0665	-	8.624	-0.510211	1.57779e-06	Brain_Cerebellum
rs6750142	A	T	111923629	0.1286	3.99245	3.26969e-05	0.159774	2	TRUE	4	T	3_prime_UTR_variant	MODIFIER	BCL2L11	0.0915	0.0865	0.2897	0.165	0.0665	-	6.187	-0.510211	1.57779e-06	Brain_Cerebellum
rs6708784	A	G	111927379	0.4055	3.23678	0.000604432	0.622017	2	TRUE	4	G	downstream_gene_variant	MODIFIER	BCL2L11	0.3457	0.2565	0.4643	0.4781	0.2219	Height+NHGRI-EBI_GWAS_catalog+rs6708784;High_light_scatter_reticulocyte_count+NHGRI-EBI_GWAS_catalog+rs6708784;High_light_scatter_reticulocyte_percentage_of_red_cells+NHGRI-EBI_GWAS_catalog+rs6708784;Lymphocytic_leukemia+NHGRI-EBI_GWAS_catalog+rs6708784;Reticulocyte_fraction_of_red_cells+NHGRI-EBI_GWAS_catalog+rs6708784;Serum_uric_acid_levels+NHGRI-EBI_GWAS_catalog+rs6708784;Triglyceride_levels+N…	2.663	-0.439241	9.66169e-09	Brain_Cerebellum		MIR4435-2HG (MIR4435-2 Host Gene) is an RNA Gene, and is affiliated with the lncRNA class. Diseases associated with MIR4435-2HG include Gastric Cancer and Lung Cancer.
rs10211562	G	T	111930796	0.353	3.22655	0.000626463	0.628425	2	TRUE	4	T	downstream_gene_variant	MODIFIER	BCL2L11	0.3003	0.2392	0.4712	0.4473	0.2127	Corneal_resistance_factor_MTAG+NHGRI-EBI_GWAS_catalog+rs10211562;Triglycerides+NHGRI-EBI_GWAS_catalog+rs10211562	4.428	-0.420277	2.52724e-08	Brain_Cerebellum
rs58459876	T	C	111931064	0.13	3.4924	0.000239348	0.446714	2	TRUE	4	C	intron_variant;non_coding_transcript_variant	MODIFIER	MIR4435-2HG	0.0915	0.0865	0.2798	0.164	0.0665	-	7.224	-0.510211	1.57779e-06	Brain_Cerebellum
rs7567184	C	G	111931072	0.3537	3.27575	0.000526915	0.595955	2	TRUE	4	G	intron_variant;non_coding_transcript_variant	MODIFIER	MIR4435-2HG	0.3003	0.2392	0.4534	0.4483	0.2127	-	0.257	-0.423826	2.14569e-08	Brain_Cerebellum
rs2165107	C	G	111931350	0.353	3.2311	0.000616564	0.62652	2	TRUE	4	G	intron_variant;non_coding_transcript_variant	MODIFIER	MIR4435-2HG	0.3003	0.2392	0.4534	0.4473	0.2127	Lymphocyte_percentage_of_white_cells+NHGRI-EBI_GWAS_catalog+rs2165107	2.653	-0.423826	2.14569e-08	Brain_Cerebellum
rs726430	T	C	111931421	0.13	3.53146	0.000206637	0.417289	2	TRUE	4	A	intron_variant;non_coding_transcript_variant	MODIFIER	MIR4435-2HG	-	-	-	-	-	-	3.597	-0.510211	1.57779e-06	Brain_Cerebellum
rs6726007	A	T	111932122	0.3537	3.28121	0.000516808	0.593849	2	TRUE	4	C	intron_variant;non_coding_transcript_variant	MODIFIER	MIR4435-2HG	-	-	-	-	-	Hemoglobin_A1_C__levels+NHGRI-EBI_GWAS_catalog+rs6726007	3.167	-0.423826	2.14569e-08	Brain_Cerebellum
rs7596789	G	A	111932616	0.3537	3.33132	0.000432173	0.561862	2	TRUE	4	A	intron_variant;non_coding_transcript_variant	MODIFIER	MIR4435-2HG	0.3003	0.2392	0.4454	0.4473	0.2127	Chronic_lymphocytic_leukemia+NHGRI-EBI_GWAS_catalog+rs7596789	5.607	-0.423826	2.14569e-08	Brain_Cerebellum
rs11899831	G	A	111932694	0.3537	3.33132	0.000432173	0.561862	2	TRUE	4	A	intron_variant;non_coding_transcript_variant	MODIFIER	MIR4435-2HG	0.3003	0.2392	0.4454	0.4473	0.2127	-	3.365	-0.423826	2.14569e-08	Brain_Cerebellum
rs6760053	C	G	111932997	0.3551	3.33223	0.00043076	0.561862	2	TRUE	4	G	intron_variant;non_coding_transcript_variant	MODIFIER	MIR4435-2HG	0.3714	0.2464	0.4454	0.4483	0.2127	Glycated_hemoglobin_levels+NHGRI-EBI_GWAS_catalog+rs6760053;Urate_levels+NHGRI-EBI_GWAS_catalog+rs6760053	0.834	-0.438396	5.52869e-09	Brain_Cerebellum
rs10169613	C	T	111934977	0.3672	3.83894	6.17829e-05	0.229081	2	TRUE	4	T	intron_variant;non_coding_transcript_variant	MODIFIER	MIR4435-2HG	0.3964	0.2507	0.4444	0.4592	0.2137	Type_2_diabetes+NHGRI-EBI_GWAS_catalog+rs10169613;Type_2_diabetes+NHGRI-EBI_GWAS_catalog+rs10169613	0.025	-0.407324	4.35025e-08	Brain_Cerebellum
rs7562480	C	T	111935232	0.3651	3.91471	4.52566e-05	0.191692	2	TRUE	4	G	intron_variant;non_coding_transcript_variant	MODIFIER	MIR4435-2HG	-	-	-	-	-	Platelet_Count+NHGRI-EBI_GWAS_catalog+rs7562480	0.283	-0.389959	1.59948e-07	Brain_Cerebellum
rs7565457	C	T	111935478	0.3658	3.81612	6.77833e-05	0.240501	2	TRUE	4	T	intron_variant;non_coding_transcript_variant	MODIFIER	MIR4435-2HG	0.4675	0.2565	0.377	0.4583	0.2127	-	1.962	-0.414065	1.72193e-08	Brain_Cerebellum
rs28723045	T	G	111935698	0.402	3.80917	6.97177e-05	0.245109	2	TRUE	4	C	intron_variant;non_coding_transcript_variant	MODIFIER	MIR4435-2HG	-	-	-	-	-	-	0.118	-0.451073	9.19042e-10	Brain_Cerebellum
rs10439381	A	G	111936459	0.4006	3.8749	5.3335e-05	0.211855	2	TRUE	4	G	intron_variant;non_coding_transcript_variant	MODIFIER	MIR4435-2HG	0.5401	0.2723	0.4266	0.4901	0.2393	-	6.562	-0.429581	4.2295e-09	Brain_Cerebellum
rs10166773	G	T	111936935	0.4006	3.94336	4.01733e-05	0.17773	2	TRUE	4	A	intron_variant;non_coding_transcript_variant	MODIFIER	MIR4435-2HG	-	-	-	-	-	-	10.01	-0.460835	4.41258e-10	Brain_Cerebellum
rs72837831	A	C	111939092	0.1399	3.82842	6.4485e-05	0.2342	2	TRUE	4	C	intron_variant;non_coding_transcript_variant	MODIFIER	MIR4435-2HG	0.0885	0.0879	0.251	0.164	0.0654	-	0.904	NA	NA	NA
rs55878194	C	G	111940474	0.3999	3.84151	6.1141e-05	0.228458	2	TRUE	4	G	intron_variant;non_coding_transcript_variant	MODIFIER	MIR4435-2HG	0.7292	0.2954	0.4425	0.4911	0.2526	-	2.104	-0.460835	4.41258e-10	Brain_Cerebellum
rs60982612	C	T	111940939	0.3999	3.76845	8.21332e-05	0.269355	2	TRUE	4	A	intron_variant;non_coding_transcript_variant	MODIFIER	MIR4435-2HG	-	-	-	-	-	-	0.225	-0.45054	6.54216e-10	Brain_Cerebellum
rs9808225	A	G	111943514	0.3999	3.87347	5.36486e-05	0.212611	2	TRUE	4	G	intron_variant;non_coding_transcript_variant	MODIFIER	MIR4435-2HG	0.7292	0.2954	0.4415	0.4911	0.2526	-	8.865	-0.460835	4.41258e-10	Brain_Cerebellum
rs6542350	C	T	111944740	0.3999	3.77667	7.94708e-05	0.265849	2	TRUE	4	T	intron_variant;non_coding_transcript_variant	MODIFIER	MIR4435-2HG	0.525	0.2723	0.4405	0.4901	0.2393	-	0.024	-0.45227	6.11559e-10	Brain_Cerebellum
rs10199020	T	A	111946456	0.3999	3.72461	9.78081e-05	0.291046	2	TRUE	4	A	intron_variant;non_coding_transcript_variant	MODIFIER	MIR4435-2HG	0.5242	0.2723	0.376	0.4911	0.2403	Appendicular_lean_mass+NHGRI-EBI_GWAS_catalog+rs10199020	3.172	-0.45227	6.11559e-10	Brain_Cerebellum
rs6755484	T	C	111949096	0.4148	3.2359	0.000606302	0.622028	2	TRUE	4	C	upstream_gene_variant	MODIFIER	-	0.5386	0.2882	0.376	0.498	0.2515	-	0.464	-0.426178	1.40074e-08	Brain_Cerebellum
rs7571678	T	A	132331556	0.5213	3.52578	0.000211116	0.422374	2	TRUE	5	A	intergenic_variant	MODIFIER	-	0.1687	0.5778	0.6379	0.5736	0.5429	-	2.795	0.667948	2.4839e-32	Esophagus_Mucosa
rs10190072	A	G	132332237	0.5234	3.55312	0.000190343	0.398867	2	TRUE	5	C	intergenic_variant	MODIFIER	-	-	-	-	-	-	-	2.365	0.663936	7.892e-32	Esophagus_Mucosa
rs12611633	C	T	132340705	0.2528	3.23505	0.00060811	0.622833	2	TRUE	5	T	intergenic_variant	MODIFIER	-	0.0477	0.415	0.5655	0.3111	0.3098	-	0.248	-0.500563	1.18806e-11	Testis
rs13426897	A	G	132342527	0.2521	3.38426	0.00035685	0.526662	2	TRUE	5	G	regulatory_region_variant	MODIFIER	-	0.0227	0.4107	0.5655	0.3111	0.3098	-	2.905	-0.500563	1.18806e-11	Testis		Predicted to be a structural constituent of postsynaptic actin cytoskeleton. Predicted to be involved in postsynaptic actin cytoskeleton organization. Located in extracellular exosome. [provided by Alliance of Genome Resources, Apr 2022] GeneCards Summary for POTEKP Gene POTEKP (POTE Ankyrin Domain Family Member K, Pseudogene) is a Pseudogene.
rs6732395	G	A	132344915	0.2528	3.33651	0.000424182	0.559163	2	TRUE	5	A	upstream_gene_variant	MODIFIER	POTEKP	0.0537	0.4164	0.5655	0.3111	0.3098	-	3.359	-0.500563	1.18806e-11	Testis
rs2136464	C	A	132345266	0.2528	3.87283	5.37904e-05	0.212847	2	TRUE	5	A	upstream_gene_variant	MODIFIER	POTEKP	0.0537	0.4164	0.5655	0.3111	0.3098	-	2.349	-0.500563	1.18806e-11	Testis
rs10928743	C	G	132346663	0.2521	4.14993	1.66285e-05	0.109102	2	TRUE	5	G	upstream_gene_variant	MODIFIER	POTEKP	0.0212	0.4107	0.5655	0.3111	0.3098	-	4.498	-0.500563	1.18806e-11	Testis
rs13429715	G	A	132347447	0.2528	3.53092	0.000207062	0.41753	2	TRUE	5	A	upstream_gene_variant	MODIFIER	POTEKP	0.0537	0.4164	0.5655	0.3111	0.3098	-	1.974	-0.500563	1.18806e-11	Testis
rs6759428	C	T	132348654	0.2528	3.57866	0.000172678	0.38111	2	TRUE	5	T	upstream_gene_variant	MODIFIER	POTEKP	0.0507	0.4164	0.5645	0.3111	0.3088	-	3.145	-0.513905	2.9524e-12	Testis
rs7605567	C	T	132353209	0.2564	3.3152	0.000457893	0.569274	2	TRUE	5	T	intron_variant;non_coding_transcript_variant	MODIFIER	POTEKP	0.0507	0.4207	0.5665	0.3121	0.3119	-	0.385	-0.508941	8.55246e-12	Testis
rs12472688	C	T	132403243	0.2429	3.50464	0.00022861	0.435654	2	TRUE	5	A	intron_variant;non_coding_transcript_variant	MODIFIER	LINC01087	-	-	-	-	-	-	0.336	NA	NA	NA
rs12464641	G	A	132403836	0.2429	3.43724	0.000293839	0.489896	2	TRUE	5	A	intron_variant;non_coding_transcript_variant	MODIFIER	LINC01087	0.0424	0.4107	0.5605	0.2962	0.319	-	2.122	-0.504663	1.26557e-11	Testis
rs77264975	A	G	132407107	0.2429	3.73245	9.48121e-05	0.287255	2	TRUE	5	G	non_coding_transcript_exon_variant	MODIFIER	LINC01087	0.0424	0.4078	0.5615	0.2962	0.319	-	14.19	-0.524085	5.0913e-12	Testis
rs10084277	G	A	132407612	0.2429	3.68211	0.000115654	0.315306	2	TRUE	5	A	downstream_gene_variant	MODIFIER	LINC01087	0.0431	0.4078	0.5615	0.2962	0.319	-	2.346	-0.504663	1.26557e-11	Testis
rs6738729	C	T	132407820	0.2429	3.68211	0.000115654	0.315306	2	TRUE	5	A	downstream_gene_variant	MODIFIER	LINC01087	-	-	-	-	-	-	0.568	-0.504663	1.26557e-11	Testis
rs10168395	T	C	132411365	0.2138	3.60005	0.000159079	0.368203	2	TRUE	5	C	downstream_gene_variant	MODIFIER	LINC01087	0.0159	0.3948	0.5615	0.2614	0.2986	-	2.841	-0.55378	6.19626e-13	Testis
rs10928078	T	C	132418414	0.2422	3.74099	9.16502e-05	0.282306	2	TRUE	5	A	intron_variant;non_coding_transcript_variant	MODIFIER	C2orf27A	-	-	-	-	-	-	3.17	-0.500535	2.78162e-11	Testis
rs12474139	A	T	132420496	0.2422	3.39799	0.000339414	0.515512	2	TRUE	5	G	intron_variant;non_coding_transcript_variant	MODIFIER	C2orf27A	-	-	-	-	-	-	2.996	-0.500535	2.78162e-11	Testis
rs12613726	C	G	132422564	0.2351	3.43884	0.000292105	0.488423	2	TRUE	5	A	intron_variant;non_coding_transcript_variant	MODIFIER	C2orf27A	-	-	-	-	-	-	7.174	-0.472854	9.60674e-10	Testis		Predicted to enable zinc ion binding activity. Predicted to be involved in zinc ion import into synaptic vesicle. Predicted to be located in early endosome membrane. Predicted to be active in intracellular vesicle and plasma membrane. Predicted to be integral component of synaptic vesicle membrane. [provided by Alliance of Genome Resources, Apr 2022] GeneCards Summary for TMEM163 Gene TMEM163 (Tr…
rs998451	G	A	135429288	0.2706	3.83896	6.17773e-05	0.229081	2	TRUE	6	A	intron_variant	MODIFIER	TMEM163	0.0151	0.1556	0.001	0.3429	0.0603	-	0.015	-0.618092	6.08712e-39	Testis
rs10171677	A	G	135446390	0.3189	3.99088	3.29136e-05	0.159774	2	TRUE	6	G	intron_variant	MODIFIER	TMEM163	0.0151	0.2061	0.005	0.3807	0.1431	-	0.917	-0.589105	2.34435e-33	Testis
rs10928512	G	T	135451302	0.4119	3.29762	0.000487547	0.580799	2	TRUE	6	T	intron_variant	MODIFIER	TMEM163	0.0166	0.3401	0.0208	0.4821	0.229	Low_density_lipoprotein_cholesterol_levels+NHGRI-EBI_GWAS_catalog+rs10928512	0.27	-0.473976	1.3569e-19	Testis
rs12988076	C	A	136569848	0.4936	3.51383	0.000220851	0.430172	2	TRUE	6	A	intron_variant	MODIFIER	LCT	0.1203	0.4323	0.3998	0.5954	0.3303	LACTASE_DEFICIENCY__CONGENITAL+MIM_morbid+ENSG00000115850;Congenital_lactase_deficiency+Orphanet+ENSG00000115850;NON_RARE_IN_EUROPE:_Lactase_non-persistence_in_adulthood+Orphanet+ENSG00000115850;ClinVar:_phenotype_not_specified+ClinVar+rs12988076	6.877	-0.392355	3.97989e-26	Esophagus_Muscularis
rs6719488	G	T	136575199	0.4943	3.55711	0.000187479	0.396561	2	TRUE	6	A	synonymous_variant	LOW	LCT	-	-	-	-	-	LACTASE_DEFICIENCY__CONGENITAL+MIM_morbid+ENSG00000115850;Congenital_lactase_deficiency+Orphanet+ENSG00000115850;NON_RARE_IN_EUROPE:_Lactase_non-persistence_in_adulthood+Orphanet+ENSG00000115850;ClinVar:_phenotype_not_specified+ClinVar+rs6719488;Congenital_lactase_deficiency+ClinVar+rs6719488;Lactose_intolerance+ClinVar+rs6719488	0.065	-0.392355	3.97989e-26	Esophagus_Muscularis
rs892715	T	C	136576577	0.4943	3.66946	0.00012153	0.323154	2	TRUE	6	A	intron_variant	MODIFIER	LCT	-	-	-	-	-	LACTASE_DEFICIENCY__CONGENITAL+MIM_morbid+ENSG00000115850;Congenital_lactase_deficiency+Orphanet+ENSG00000115850;NON_RARE_IN_EUROPE:_Lactase_non-persistence_in_adulthood+Orphanet+ENSG00000115850	7.485	-0.392355	3.97989e-26	Esophagus_Muscularis
rs4954450	T	C	136578536	0.4943	3.33885	0.000420632	0.557796	2	TRUE	6	C	intron_variant	MODIFIER	LCT	0.1195	0.4323	0.3998	0.5954	0.3354	LACTASE_DEFICIENCY__CONGENITAL+MIM_morbid+ENSG00000115850;Congenital_lactase_deficiency+Orphanet+ENSG00000115850;NON_RARE_IN_EUROPE:_Lactase_non-persistence_in_adulthood+Orphanet+ENSG00000115850	5.719	-0.392355	3.97989e-26	Esophagus_Muscularis		The protein encoded by this gene belongs to the glycosyl hydrolase 1 family of proteins. The encoded preproprotein is proteolytically processed to generate the mature enzyme. This enzyme is integral to the plasma membrane and has both phlorizin hydrolase activity and lactase activity. Mutations in this gene are associated with congenital lactase deficiency. Polymorphisms in this gene are associat…
rs2164210	T	C	136580287	0.4943	3.47054	0.000259704	0.465441	2	TRUE	6	A	intron_variant	MODIFIER	LCT	-	-	-	-	-	LACTASE_DEFICIENCY__CONGENITAL+MIM_morbid+ENSG00000115850;Congenital_lactase_deficiency+Orphanet+ENSG00000115850;NON_RARE_IN_EUROPE:_Lactase_non-persistence_in_adulthood+Orphanet+ENSG00000115850;Neuroblastoma+dbGaP+rs2164210;Plasmacytoid_Dendritic_Cell_Absolute_Count+NHGRI-EBI_GWAS_catalog+rs2164210	5.204	-0.392355	3.97989e-26	Esophagus_Muscularis
rs745500	G	A	136583192	0.495	3.62618	0.000143822	0.354225	2	TRUE	6	A	intron_variant	MODIFIER	LCT	0.1195	0.4323	0.3988	0.5954	0.3354	LACTASE_DEFICIENCY__CONGENITAL+MIM_morbid+ENSG00000115850;Congenital_lactase_deficiency+Orphanet+ENSG00000115850;NON_RARE_IN_EUROPE:_Lactase_non-persistence_in_adulthood+Orphanet+ENSG00000115850	8.654	-0.392355	3.97989e-26	Esophagus_Muscularis
rs10186843	C	A	136586958	0.4943	3.63907	0.00013681	0.343722	2	TRUE	6	A	intron_variant	MODIFIER	LCT	0.1195	0.4323	0.3988	0.5954	0.3354	LACTASE_DEFICIENCY__CONGENITAL+MIM_morbid+ENSG00000115850;Congenital_lactase_deficiency+Orphanet+ENSG00000115850;NON_RARE_IN_EUROPE:_Lactase_non-persistence_in_adulthood+Orphanet+ENSG00000115850;ClinVar:_phenotype_not_specified+ClinVar+rs10186843	5.514	-0.392355	3.97989e-26	Esophagus_Muscularis
rs10207652	T	A	136588478	0.495	3.54145	0.000198964	0.408817	2	TRUE	6	A	intron_variant	MODIFIER	LCT	0.1051	0.4308	0.3988	0.5954	0.3354	LACTASE_DEFICIENCY__CONGENITAL+MIM_morbid+ENSG00000115850;Congenital_lactase_deficiency+Orphanet+ENSG00000115850;NON_RARE_IN_EUROPE:_Lactase_non-persistence_in_adulthood+Orphanet+ENSG00000115850	10.19	-0.393442	2.98257e-26	Esophagus_Muscularis
rs12620033	C	G	136589612	0.4943	3.51843	0.000217053	0.427351	2	TRUE	6	G	intron_variant	MODIFIER	LCT	0.1241	0.402	0.3819	0.5964	0.3354	LACTASE_DEFICIENCY__CONGENITAL+MIM_morbid+ENSG00000115850;Congenital_lactase_deficiency+Orphanet+ENSG00000115850;NON_RARE_IN_EUROPE:_Lactase_non-persistence_in_adulthood+Orphanet+ENSG00000115850	3.225	-0.396583	7.58781e-27	Esophagus_Muscularis
rs62159034	G	A	136591859	0.4943	3.75695	8.59974e-05	0.274203	2	TRUE	6	A	intron_variant	MODIFIER	LCT	0.1233	0.4035	0.3819	0.5964	0.3354	LACTASE_DEFICIENCY__CONGENITAL+MIM_morbid+ENSG00000115850;Congenital_lactase_deficiency+Orphanet+ENSG00000115850;NON_RARE_IN_EUROPE:_Lactase_non-persistence_in_adulthood+Orphanet+ENSG00000115850	1.752	-0.396583	7.58781e-27	Esophagus_Muscularis
rs2236783	G	A	136594158	0.4943	3.88865	5.04023e-05	0.205412	2	TRUE	6	A	synonymous_variant	LOW	LCT	0.1233	0.402	0.372	0.5964	0.3354	LACTASE_DEFICIENCY__CONGENITAL+MIM_morbid+ENSG00000115850;Congenital_lactase_deficiency+Orphanet+ENSG00000115850;NON_RARE_IN_EUROPE:_Lactase_non-persistence_in_adulthood+Orphanet+ENSG00000115850;ClinVar:_phenotype_not_specified+ClinVar+rs2236783;Congenital_lactase_deficiency+ClinVar+rs2236783;Lactose_intolerance+ClinVar+rs2236783	4.003	-0.396583	7.58781e-27	Esophagus_Muscularis
rs3754686	T	C	136603276	0.4915	4.65486	1.62097e-06	0.0218883	2	TRUE	6	C	intron_variant	MODIFIER	MCM6	0.121	0.4049	0.3829	0.5915	0.3292	LACTOSE_INTOLERANCE__ADULT_TYPE+MIM_morbid+ENSG00000076003;NON_RARE_IN_EUROPE:_Lactase_non-persistence_in_adulthood+Orphanet+ENSG00000076003	0.174	-0.396974	2.80842e-27	Esophagus_Muscularis
rs4954490	G	A	136608231	0.4915	4.81142	7.49294e-07	0.0118506	2	TRUE	6	A	intron_variant	MODIFIER	MCM6	0.1241	0.4049	0.375	0.5895	0.3282	LACTOSE_INTOLERANCE__ADULT_TYPE+MIM_morbid+ENSG00000076003;NON_RARE_IN_EUROPE:_Lactase_non-persistence_in_adulthood+Orphanet+ENSG00000076003	3.403	-0.396974	2.80842e-27	Esophagus_Muscularis
rs4988235	G	A	136608646	0.3857	4.89839	4.83123e-07	0.00846979	2	TRUE	6	A	intron_variant	MODIFIER	MCM6	0.0272	0.2161	0	0.508	0.1135	LACTOSE_INTOLERANCE__ADULT_TYPE+MIM_morbid+ENSG00000076003;NON_RARE_IN_EUROPE:_Lactase_non-persistence_in_adulthood+Orphanet+ENSG00000076003;LACTASE_PERSISTENCE+ClinVar+rs4988235;Acetate_levels+NHGRI-EBI_GWAS_catalog+rs4988235;Bacilli_A_abundance_in_stool+NHGRI-EBI_GWAS_catalog+rs4988235;Bifidobacterium_bifidum_abundance_in_stool+NHGRI-EBI_GWAS_catalog+rs4988235;Blood_protein_levels+NHGRI-EBI_GWA…	11.13	-0.351079	1.73383e-20	Esophagus_Muscularis
rs4954493	T	C	136609975	0.4915	4.84734	6.25638e-07	0.0102071	2	TRUE	6	C	intron_variant	MODIFIER	MCM6	0.1256	0.4049	0.375	0.5915	0.3282	-	5.533	-0.396974	2.80842e-27	Esophagus_Muscularis
rs4988226	A	G	136610598	0.4794	4.91394	4.4633e-07	0.008071	2	TRUE	6	G	intron_variant	MODIFIER	MCM6	0.121	0.3862	0.375	0.5835	0.2986	LACTOSE_INTOLERANCE__ADULT_TYPE+MIM_morbid+ENSG00000076003;NON_RARE_IN_EUROPE:_Lactase_non-persistence_in_adulthood+Orphanet+ENSG00000076003	7.051	-0.402099	1.33251e-28	Esophagus_Muscularis		The protein encoded by this gene is one of the highly conserved mini-chromosome maintenance proteins (MCM) that are essential for the initiation of eukaryotic genome replication. The hexameric protein complex formed by the MCM proteins is a key component of the pre-replication complex (pre_RC) and may be involved in the formation of replication forks and in the recruitment of other DNA replicatio…
rs309178	C	T	136611624	0.4794	4.93855	3.93529e-07	0.00745506	2	TRUE	6	A	intron_variant	MODIFIER	MCM6	-	-	-	-	-	LACTOSE_INTOLERANCE__ADULT_TYPE+MIM_morbid+ENSG00000076003;NON_RARE_IN_EUROPE:_Lactase_non-persistence_in_adulthood+Orphanet+ENSG00000076003	1.237	-0.402099	1.33251e-28	Esophagus_Muscularis
rs309179	G	A	136613780	0.4794	4.87109	5.54921e-07	0.00934746	2	TRUE	6	A	intron_variant	MODIFIER	MCM6	0.1248	0.3862	0.375	0.5835	0.2986	-	0.924	-0.402099	1.33251e-28	Esophagus_Muscularis
rs309180	G	A	136614255	0.4794	4.80728	7.65e-07	0.0120255	2	TRUE	6	A	intron_variant	MODIFIER	MCM6	0.121	0.3862	0.375	0.5835	0.2975	-	1.029	-0.402099	1.33251e-28	Esophagus_Muscularis
rs309181	C	G	136614813	0.4794	4.70153	1.2911e-06	0.0181941	2	TRUE	6	G	intron_variant	MODIFIER	MCM6	0.1248	0.3862	0.375	0.5835	0.2975	-	0.386	-0.402099	1.33251e-28	Esophagus_Muscularis
rs182549	C	T	136616754	0.3892	4.75109	1.01161e-06	0.0149654	2	TRUE	6	T	intron_variant	MODIFIER	MCM6	0.0272	0.2205	0	0.5089	0.1196	LACTOSE_INTOLERANCE__ADULT_TYPE+MIM_morbid+ENSG00000076003;NON_RARE_IN_EUROPE:_Lactase_non-persistence_in_adulthood+Orphanet+ENSG00000076003;LACTASE_PERSISTENCE+ClinVar+rs182549;1_5-anhydroglucitol_levels+NHGRI-EBI_GWAS_catalog+rs182549;Bifidobacterium_adolescentis_abundance_in_stool+NHGRI-EBI_GWAS_catalog+rs182549;Bread_consumption_slices_per_week_UKB_data_field_1438+NHGRI-EBI_GWAS_catalog+rs182…	0.984	-0.351748	1.55672e-20	Esophagus_Muscularis
rs309173	C	T	136617524	0.4794	4.79087	8.30307e-07	0.0126298	2	TRUE	6	A	intron_variant	MODIFIER	MCM6	-	-	-	-	-	LACTOSE_INTOLERANCE__ADULT_TYPE+MIM_morbid+ENSG00000076003;NON_RARE_IN_EUROPE:_Lactase_non-persistence_in_adulthood+Orphanet+ENSG00000076003	0.657	-0.402099	1.33251e-28	Esophagus_Muscularis
rs160329	C	T	136617805	0.4403	4.49866	3.41921e-06	0.0377042	2	TRUE	6	T	intron_variant	MODIFIER	MCM6	0.0318	0.3012	0.001	0.5577	0.1728	LACTOSE_INTOLERANCE__ADULT_TYPE+MIM_morbid+ENSG00000076003;NON_RARE_IN_EUROPE:_Lactase_non-persistence_in_adulthood+Orphanet+ENSG00000076003;Blood_urea_nitrogen_levels+NHGRI-EBI_GWAS_catalog+rs160329;Lachnospira_rogosae_abundance_in_stool+NHGRI-EBI_GWAS_catalog+rs160329	0.436	-0.397143	9.73859e-26	Esophagus_Muscularis
rs309176	T	C	136622216	0.4801	4.54879	2.69777e-06	0.0317095	2	TRUE	6	A	intron_variant	MODIFIER	MCM6	-	-	-	-	-	-	1.758	-0.402099	1.33251e-28	Esophagus_Muscularis
rs309128	G	A	136629911	0.4794	5.01239	2.6879e-07	0.00552515	2	TRUE	6	A	intron_variant	MODIFIER	MCM6	0.121	0.3862	0.376	0.5835	0.2975	LACTOSE_INTOLERANCE__ADULT_TYPE+MIM_morbid+ENSG00000076003;NON_RARE_IN_EUROPE:_Lactase_non-persistence_in_adulthood+Orphanet+ENSG00000076003	2.632	-0.402099	1.33251e-28	Esophagus_Muscularis
rs680428	A	G	136630757	0.4794	5.02515	2.51516e-07	0.00528771	2	TRUE	6	G	intron_variant	MODIFIER	MCM6	0.121	0.3862	0.376	0.5835	0.2914	LACTOSE_INTOLERANCE__ADULT_TYPE+MIM_morbid+ENSG00000076003;NON_RARE_IN_EUROPE:_Lactase_non-persistence_in_adulthood+Orphanet+ENSG00000076003	10.88	-0.402099	1.33251e-28	Esophagus_Muscularis
rs188680	A	G	136630989	0.4794	5.01148	2.70067e-07	0.00552515	2	TRUE	6	C	intron_variant	MODIFIER	MCM6	-	-	-	-	-	LACTOSE_INTOLERANCE__ADULT_TYPE+MIM_morbid+ENSG00000076003;NON_RARE_IN_EUROPE:_Lactase_non-persistence_in_adulthood+Orphanet+ENSG00000076003	1.811	-0.402099	1.33251e-28	Esophagus_Muscularis
rs309130	C	A	136631031	0.4794	5.01148	2.70067e-07	0.00552515	2	TRUE	6	A	intron_variant	MODIFIER	MCM6	0.1218	0.389	0.375	0.5835	0.2924	-	4.869	-0.401108	2.02776e-28	Esophagus_Muscularis
rs11693502	C	T	136808949	0.4112	3.84185	6.10556e-05	0.228318	2	TRUE	6	T	intergenic_variant	MODIFIER	-	0.0265	0.2709	0.0228	0.5398	0.1646	-	6.277	-0.288479	3.07644e-14	Esophagus_Muscularis
rs11678022	A	T	136809033	0.4112	3.84185	6.10556e-05	0.228318	2	TRUE	6	T	intergenic_variant	MODIFIER	-	0.0265	0.2709	0.0228	0.5398	0.1646	-	4.673	-0.288479	3.07644e-14	Esophagus_Muscularis
rs11681248	C	T	136820076	0.3786	3.62946	0.000142007	0.351232	2	TRUE	6	T	intergenic_variant	MODIFIER	-	0.025	0.2651	0.001	0.505	0.1554	Terrisporobacter_othiniensis_abundance_in_stool+NHGRI-EBI_GWAS_catalog+rs11681248	0.192	-0.257498	1.38308e-14	Thyroid
rs2680880	A	T	136873549	0.3501	3.69939	0.000108058	0.305618	2	TRUE	6	C	intron_variant	MODIFIER	CXCR4	-	-	-	-	-	Warts__hypogammaglobulinaemia__infections_and_myelokathexis_syndrome+DDG2P+ENSG00000121966;WHIM_SYNDROME_1+MIM_morbid+ENSG00000121966;WHIM_SYNDROME+Orphanet+ENSG00000121966;ClinVar:_phenotype_not_specified+ClinVar+rs2680880;Gut_microbiota_abundance_class_Actinobacteria_id.419+NHGRI-EBI_GWAS_catalog+rs2680880;Gut_microbiota_abundance_family_Bifidobacteriaceae_id.433+NHGRI-EBI_GWAS_catalog+rs268088…	0.433	-0.0964164	6.25144e-08	Whole_Blood		This gene encodes a CXC chemokine receptor specific for stromal cell-derived factor-1. The protein has 7 transmembrane regions and is located on the cell surface. It acts with the CD4 protein to support HIV entry into cells and is also highly expressed in breast cancer cells. Mutations in this gene have been associated with WHIM (warts, hypogammaglobulinemia, infections, and myelokathexis) syndro…
rs28815269	G	A	136979530	0.3459	4.13554	1.77059e-05	0.11212	2	TRUE	6	A	intergenic_variant	MODIFIER	-	0.0287	0.2262	0.0278	0.4662	0.2168	-	2.216	-0.215146	7.69967e-08	Artery_Tibial
rs10165053	C	T	136981210	0.348	4.10764	1.99858e-05	0.120328	2	TRUE	6	G	intergenic_variant	MODIFIER	-	-	-	-	-	-	-	0.451	-0.215146	7.69967e-08	Artery_Tibial
rs12986776	C	G	136991517	0.3452	3.53347	0.000205074	0.415755	2	TRUE	6	G	downstream_gene_variant	MODIFIER	-	0.0287	0.2262	0.0278	0.4662	0.2178	-	2.043	-0.215146	7.69967e-08	Artery_Tibial
rs11678502	C	T	136994454	0.3473	3.59376	0.000162968	0.372545	2	TRUE	6	T	downstream_gene_variant	MODIFIER	-	0.0287	0.2262	0.0278	0.4662	0.2178	-	4.893	-0.215146	7.69967e-08	Artery_Tibial
rs13024450	C	T	137014611	0.3466	3.24278	0.000591852	0.617119	2	TRUE	6	T	intergenic_variant	MODIFIER	-	0.0287	0.2262	0.0278	0.4682	0.2168	-	2.625	-0.215146	7.69967e-08	Artery_Tibial
rs4452212	G	A	137015991	0.3466	3.65136	0.000130427	0.336068	2	TRUE	6	A	intergenic_variant	MODIFIER	-	0.0287	0.2262	0.0278	0.4682	0.2168	Telomere_length+NHGRI-EBI_GWAS_catalog+rs4452212	0.072	-0.217013	5.39766e-08	Artery_Tibial
rs10201458	G	A	137020231	0.3466	3.48037	0.000250362	0.45739	2	TRUE	6	A	intergenic_variant	MODIFIER	-	0.0272	0.2262	0.0278	0.4682	0.2178	-	1.66	-0.217013	5.39766e-08	Artery_Tibial
rs34935692	A	T	137022986	0.3459	3.39577	0.000342177	0.517745	2	TRUE	6	T	intergenic_variant	MODIFIER	-	0.0265	0.2262	0.0278	0.4682	0.2178	-	3.39	-0.217013	5.39766e-08	Artery_Tibial
rs12691879	C	T	137024329	0.3466	3.68376	0.000114909	0.314434	2	TRUE	6	A	regulatory_region_variant	MODIFIER	-	-	-	-	-	-	-	0.505	-0.217013	5.39766e-08	Artery_Tibial
rs13004902	A	G	137027680	0.3466	3.46687	0.000263279	0.467427	2	TRUE	6	G	intergenic_variant	MODIFIER	-	0.0272	0.2262	0.0278	0.4682	0.2178	-	2.638	-0.217013	5.39766e-08	Artery_Tibial
rs12691881	A	G	137029668	0.3466	3.75396	8.70322e-05	0.276145	2	TRUE	6	G	intergenic_variant	MODIFIER	-	0.028	0.2262	0.0278	0.4682	0.2178	-	5.729	-0.217013	5.39766e-08	Artery_Tibial
rs35042834	G	A	137030136	0.674	3.28987	0.000501161	0.587953	2	TRUE	6	A	intergenic_variant	MODIFIER	-	0.3041	0.4597	0.3998	0.7227	0.5348	-	1.671	-0.279207	3.43063e-06	Brain_Cerebellar_Hemisphere
rs72847647	G	A	137041634	0.1484	3.48657	0.000244633	0.451044	2	TRUE	6	A	regulatory_region_variant	MODIFIER	-	0.0129	0.0922	0	0.2177	0.0613	-	2.68	-0.239673	3.09975e-07	Thyroid
rs13008975	T	C	137057148	0.7663	3.39831	0.000339018	0.515512	2	TRUE	6	A	intergenic_variant	MODIFIER	-	-	-	-	-	-	-	0.679	NA	NA	NA
rs12691892	G	A	137286679	0.5966	3.6117	0.000152098	0.361826	2	TRUE	6	A	intergenic_variant	MODIFIER	-	0.2042	0.5216	0.3194	0.6312	0.3988	-	0.634	NA	NA	NA
rs7561825	C	T	137287722	0.5959	3.67936	0.00011691	0.317461	2	TRUE	6	T	intergenic_variant	MODIFIER	-	0.2035	0.5231	0.3224	0.6322	0.4029	-	0.355	NA	NA	NA
rs7355665	C	T	137293677	0.593	3.34908	0.000405403	0.550081	2	TRUE	6	T	intergenic_variant	MODIFIER	-	0.2012	0.4712	0.246	0.6292	0.3916	-	1.733	NA	NA	NA
rs10205768	T	G	137300091	0.5732	4.03927	2.68085e-05	0.144304	2	TRUE	6	G	upstream_gene_variant	MODIFIER	SMC4P1	0.0764	0.3905	0.0218	0.6054	0.2536	-	0.114	NA	NA	NA
rs10591042	A	G	137306380	0.598	3.66334	0.000124476	0.328114	2	TRUE	6	G	downstream_gene_variant	MODIFIER	SMC4P1	0.2262	0.647	0.495	0.6352	0.4141	-	1.526	NA	NA	NA		SMC4P1 (Structural Maintenance Of Chromosomes 4 Pseudogene 1) is a Pseudogene.
rs11686763	T	G	137325995	0.5618	3.48042	0.000250314	0.45739	2	TRUE	6	A	intergenic_variant	MODIFIER	-	-	-	-	-	-	-	6.04	NA	NA	NA
rs62160469	G	A	137341670	0.0831	3.58465	0.000168766	0.377515	2	TRUE	6	A	intergenic_variant	MODIFIER	-	0.0061	0.0288	0	0.0865	0.0409	-	0.47	0.271108	0.00015119	Thyroid
rs36192159	T	C	137359506	0.1271	3.3041	0.000476408	0.576342	2	TRUE	6	C	intergenic_variant	MODIFIER	-	0.0098	0.0893	0	0.1789	0.0634	-	2.193	0.446049	3.28538e-13	Esophagus_Muscularis
rs55876337	C	A	137399539	0.08736	4.1771	1.47624e-05	0.101932	2	TRUE	6	A	intergenic_variant	MODIFIER	-	0.0098	0.0591	0	0.1412	0.0276	Self-reported_math_ability+NHGRI-EBI_GWAS_catalog+rs55876337	0.407	-0.369677	6.84225e-12	Thyroid
rs34306688	G	A	137401355	0.1158	4.15813	1.6043e-05	0.107094	2	TRUE	6	A	intergenic_variant	MODIFIER	-	0.0098	0.0764	0	0.1819	0.0348	-	5.374	0.439607	1.31318e-12	Esophagus_Muscularis
rs34101663	C	T	137402550	0.1243	4.14798	1.67714e-05	0.109281	2	TRUE	6	T	intergenic_variant	MODIFIER	-	0.0098	0.0793	0	0.1829	0.0348	-	0.168	0.439607	1.31318e-12	Esophagus_Muscularis
rs2121204	G	A	137404734	0.1094	3.769	8.19528e-05	0.269275	2	TRUE	6	A	intergenic_variant	MODIFIER	-	0.0098	0.0749	0	0.172	0.0348	-	0.008	-0.376484	3.43232e-12	Artery_Aorta
rs35192483	G	A	137406375	0.1151	4.23236	1.15624e-05	0.0876799	2	TRUE	6	A	intergenic_variant	MODIFIER	-	0.0098	0.0764	0	0.1789	0.0348	-	0.098	0.446309	8.20537e-13	Esophagus_Muscularis
rs1947099	A	C	137411705	0.125	3.95898	3.7636e-05	0.170441	2	TRUE	6	C	intergenic_variant	MODIFIER	-	0.0098	0.0821	0	0.1819	0.0348	-	0.059	0.446309	8.20537e-13	Esophagus_Muscularis
rs17654299	A	G	137413441	0.1257	3.79229	7.46314e-05	0.255952	2	TRUE	6	G	intergenic_variant	MODIFIER	-	0.0098	0.0821	0	0.1819	0.0348	-	0.97	0.446309	8.20537e-13	Esophagus_Muscularis
rs34046069	T	C	137413790	0.1172	3.83715	6.22352e-05	0.229085	2	TRUE	6	C	intergenic_variant	MODIFIER	-	0.0098	0.0793	0	0.1799	0.0348	-	8.084	0.446309	8.20537e-13	Esophagus_Muscularis
rs34320669	G	A	137414544	0.1165	4.08528	2.20123e-05	0.127198	2	TRUE	6	A	intergenic_variant	MODIFIER	-	0.0098	0.0793	0	0.1809	0.0348	-	9.133	0.446309	8.20537e-13	Esophagus_Muscularis
rs55889972	C	T	137414849	0.125	3.87807	5.26431e-05	0.210238	2	TRUE	6	T	intergenic_variant	MODIFIER	-	0.0098	0.0821	0	0.1809	0.0348	-	2.708	0.446309	8.20537e-13	Esophagus_Muscularis
rs56163684	G	A	137416657	0.1257	3.96107	3.73077e-05	0.169548	2	TRUE	6	A	intergenic_variant	MODIFIER	-	0.0098	0.0793	0	0.1819	0.0348	-	0.153	0.446309	8.20537e-13	Esophagus_Muscularis
rs11691455	T	G	137417507	0.125	4.03848	2.68992e-05	0.144426	2	TRUE	6	A	intergenic_variant	MODIFIER	-	-	-	-	-	-	-	7.26	0.446309	8.20537e-13	Esophagus_Muscularis
rs55634885	T	A	137419944	0.08168	4.63673	1.76982e-06	0.0233496	2	TRUE	6	A	intergenic_variant	MODIFIER	-	0.0091	0.0447	0	0.1113	0.0204	Self-reported_math_ability__MTAG_+NHGRI-EBI_GWAS_catalog+rs55634885	5.073	-0.45446	2.45739e-14	Thyroid
rs35961877	A	G	137423545	0.1357	4.10868	1.98961e-05	0.119947	2	TRUE	6	G	intergenic_variant	MODIFIER	-	0.0098	0.0778	0	0.1899	0.0348	-	2.261	0.463904	8.38014e-14	Esophagus_Muscularis
rs34884933	A	G	137423604	0.1321	4.3904	5.65707e-06	0.0541701	2	TRUE	6	G	intergenic_variant	MODIFIER	-	0.0098	0.0778	0	0.1899	0.0348	-	1.737	0.463904	8.38014e-14	Esophagus_Muscularis
rs11675558	A	G	137427832	0.1314	4.38024	5.92753e-06	0.0556364	2	TRUE	6	C	intergenic_variant	MODIFIER	-	-	-	-	-	-	-	5.921	0.463904	8.38014e-14	Esophagus_Muscularis
rs34308129	A	G	137428913	0.1321	4.17403	1.49629e-05	0.102309	2	TRUE	6	G	intergenic_variant	MODIFIER	-	0.0098	0.0807	0	0.1899	0.0348	-	3.874	0.463904	8.38014e-14	Esophagus_Muscularis
rs34328142	G	A	137432131	0.1222	4.1947	1.36615e-05	0.0971496	2	TRUE	6	A	intergenic_variant	MODIFIER	-	0.0098	0.0749	0	0.1879	0.0348	-	0.543	0.463904	8.38014e-14	Esophagus_Muscularis
rs11681380	G	A	137433213	0.1236	4.19122	1.38732e-05	0.0982435	2	TRUE	6	A	intergenic_variant	MODIFIER	-	0.0098	0.0749	0	0.1879	0.0348	-	1.238	0.463904	8.38014e-14	Esophagus_Muscularis
rs13007464	C	A	137438057	0.1222	4.09776	2.08583e-05	0.123691	2	TRUE	6	A	intergenic_variant	MODIFIER	-	0.0098	0.0749	0	0.1879	0.0348	-	10.7	0.463904	8.38014e-14	Esophagus_Muscularis
rs13006776	G	A	137438402	0.1229	4.141	1.72897e-05	0.110666	2	TRUE	6	A	intergenic_variant	MODIFIER	-	0.0098	0.0749	0	0.1879	0.0348	-	1.535	0.463904	8.38014e-14	Esophagus_Muscularis
rs13007630	G	A	137438828	0.1222	4.09009	2.15603e-05	0.12571	2	TRUE	6	A	intergenic_variant	MODIFIER	-	0.0098	0.0749	0	0.1879	0.0348	-	14.73	0.463904	8.38014e-14	Esophagus_Muscularis
rs6753633	C	T	137442842	0.1527	3.96233	3.71111e-05	0.169138	2	TRUE	6	A	intergenic_variant	MODIFIER	-	-	-	-	-	-	-	0.625	0.463904	8.38014e-14	Esophagus_Muscularis
rs34153223	A	G	137444067	0.1236	4.06917	2.35907e-05	0.132614	2	TRUE	6	G	intergenic_variant	MODIFIER	-	0.0098	0.0778	0	0.1889	0.0348	-	1.379	0.463904	8.38014e-14	Esophagus_Muscularis
rs35929096	A	G	137444361	0.1229	4.02174	2.88846e-05	0.149085	2	TRUE	6	G	intergenic_variant	MODIFIER	-	0.0098	0.0778	0	0.1889	0.0348	-	4.507	0.463904	8.38014e-14	Esophagus_Muscularis
rs6715838	C	T	137447151	0.1236	4.09358	2.12385e-05	0.124535	2	TRUE	6	T	intergenic_variant	MODIFIER	-	0.0144	0.0793	0	0.1879	0.0348	-	3.313	0.463904	8.38014e-14	Esophagus_Muscularis
rs6716439	C	T	137447610	0.1229	4.08102	2.24189e-05	0.128542	2	TRUE	6	A	intergenic_variant	MODIFIER	-	-	-	-	-	-	-	0.786	0.463904	8.38014e-14	Esophagus_Muscularis
rs13025735	C	A	137451698	0.1229	4.15286	1.64175e-05	0.108716	2	TRUE	6	A	intergenic_variant	MODIFIER	-	0.0098	0.0778	0	0.1879	0.0348	-	7.679	0.463904	8.38014e-14	Esophagus_Muscularis
rs35809916	C	T	137452191	0.1229	4.13263	1.79316e-05	0.112492	2	TRUE	6	T	intergenic_variant	MODIFIER	-	0.0098	0.0778	0	0.1879	0.0348	-	2.417	0.463904	8.38014e-14	Esophagus_Muscularis
rs34462336	C	T	137455649	0.1229	4.04476	2.61886e-05	0.14242	2	TRUE	6	G	intergenic_variant	MODIFIER	-	-	-	-	-	-	-	7.12	0.463904	8.38014e-14	Esophagus_Muscularis
rs11674799	T	A	137456122	0.1229	4.02523	2.84598e-05	0.14821	2	TRUE	6	A	intergenic_variant	MODIFIER	-	0.0098	0.0778	0.0139	0.1879	0.0378	-	2.799	NA	NA	NA
rs11683387	G	A	137459289	0.1222	4.0615	2.43797e-05	0.135285	2	TRUE	6	A	intergenic_variant	MODIFIER	-	0.0098	0.0778	0	0.1879	0.0348	-	5.932	0.463904	8.38014e-14	Esophagus_Muscularis
rs11680992	T	A	137460002	0.1222	3.71	0.000103631	0.299261	2	TRUE	6	A	intergenic_variant	MODIFIER	-	0.0098	0.0778	0	0.1879	0.0348	-	3.854	0.463904	8.38014e-14	Esophagus_Muscularis
rs72850015	G	A	137462989	0.1229	3.73441	9.4079e-05	0.285801	2	TRUE	6	A	intergenic_variant	MODIFIER	-	0.0098	0.0778	0	0.1879	0.0348	-	2.602	0.463904	8.38014e-14	Esophagus_Muscularis
rs66522427	C	T	137466332	0.1236	4.07893	2.26216e-05	0.128847	2	TRUE	6	T	intergenic_variant	MODIFIER	-	0.0098	0.0778	0	0.1879	0.0348	-	1.207	0.463904	8.38014e-14	Esophagus_Muscularis
rs71417600	C	T	137466576	0.1236	4.01058	3.02843e-05	0.153162	2	TRUE	6	T	intergenic_variant	MODIFIER	-	0.0098	0.0778	0	0.1879	0.0348	-	2.443	0.463904	8.38014e-14	Esophagus_Muscularis
rs13007206	G	C	137468709	0.1222	3.99036	3.29867e-05	0.159774	2	TRUE	6	C	intergenic_variant	MODIFIER	-	0.0098	0.0778	0	0.1879	0.0348	-	0.763	0.463904	8.38014e-14	Esophagus_Muscularis
rs12997166	A	G	137470035	0.1229	3.95898	3.7636e-05	0.170441	2	TRUE	6	G	intergenic_variant	MODIFIER	-	0.0091	0.0764	0	0.1879	0.0348	-	10.34	0.462359	1.13651e-13	Esophagus_Muscularis
rs13002319	T	A	137470036	0.1229	3.92829	4.27762e-05	0.185943	2	TRUE	6	A	intergenic_variant	MODIFIER	-	0.0091	0.0764	0	0.1879	0.0348	-	10.04	0.462359	1.13651e-13	Esophagus_Muscularis
rs67793816	C	T	137474239	0.1243	3.6291	0.000142207	0.351558	2	TRUE	6	T	intergenic_variant	MODIFIER	-	0.0098	0.0778	0	0.1889	0.0348	-	5.857	0.463904	8.38014e-14	Esophagus_Muscularis
rs7582192	G	A	137475070	0.1229	3.57609	0.000174384	0.382796	2	TRUE	6	A	intergenic_variant	MODIFIER	-	0.0098	0.0778	0	0.1889	0.0348	-	0.201	0.463904	8.38014e-14	Esophagus_Muscularis
rs11684474	C	G	137477777	0.1222	4.27351	9.62096e-06	0.0779197	2	TRUE	6	G	intergenic_variant	MODIFIER	-	0.0098	0.0778	0	0.1879	0.0348	-	4.665	0.463904	8.38014e-14	Esophagus_Muscularis
rs34217929	G	A	137485074	0.1236	3.97153	3.57064e-05	0.165322	2	TRUE	6	A	intergenic_variant	MODIFIER	-	0.0098	0.0764	0	0.1889	0.0378	-	3.118	0.476917	1.41323e-14	Esophagus_Muscularis
rs13033963	T	C	137485271	0.1229	3.77276	8.07242e-05	0.267272	2	TRUE	6	C	intergenic_variant	MODIFIER	-	0.0098	0.0764	0	0.1889	0.0378	-	4.748	0.476917	1.41323e-14	Esophagus_Muscularis
rs66876357	C	T	137496881	0.1236	4.09567	2.10475e-05	0.124261	2	TRUE	6	A	intergenic_variant	MODIFIER	-	-	-	-	-	-	-	19.9	0.476917	1.41323e-14	Esophagus_Muscularis
rs35398018	A	C	137497157	0.1222	4.12008	1.89372e-05	0.117055	2	TRUE	6	C	intergenic_variant	MODIFIER	-	0.0098	0.0764	0	0.1889	0.0378	-	17.45	0.476917	1.41323e-14	Esophagus_Muscularis
rs35568237	G	A	137498700	0.1222	3.9792	3.45737e-05	0.163145	2	TRUE	6	A	intergenic_variant	MODIFIER	-	0.0098	0.0764	0.001	0.1889	0.0419	-	7.721	0.476917	1.41323e-14	Esophagus_Muscularis
rs67659857	T	C	137499369	0.1222	3.88435	5.13017e-05	0.207443	2	TRUE	6	C	intergenic_variant	MODIFIER	-	0.0098	0.0764	0.001	0.1889	0.0429	-	16.28	0.476917	1.41323e-14	Esophagus_Muscularis
rs35169536	C	A	137500923	0.1229	4.09427	2.11746e-05	0.124443	2	TRUE	6	A	intergenic_variant	MODIFIER	-	0.0098	0.0764	0	0.1889	0.0378	-	0.055	0.476917	1.41323e-14	Esophagus_Muscularis
rs12990408	G	A	137506334	0.1229	4.13612	1.76614e-05	0.112074	2	TRUE	6	A	intergenic_variant	MODIFIER	-	0.0098	0.0764	0.001	0.1899	0.0419	-	6.323	0.476917	1.41323e-14	Esophagus_Muscularis
rs72850040	C	T	137512404	0.1222	4.14588	1.69253e-05	0.109772	2	TRUE	6	T	intergenic_variant	MODIFIER	-	0.0098	0.0764	0.001	0.1889	0.0419	Cognitive_aspects_of_educational_attainment+NHGRI-EBI_GWAS_catalog+rs72850040;Cognitive_performance+NHGRI-EBI_GWAS_catalog+rs72850040	6.74	0.476917	1.41323e-14	Esophagus_Muscularis
rs35545627	C	G	137513110	0.1222	4.11938	1.89946e-05	0.117086	2	TRUE	6	G	intergenic_variant	MODIFIER	-	0.0098	0.0764	0.001	0.1889	0.0419	-	1.48	0.476917	1.41323e-14	Esophagus_Muscularis
rs34367058	C	T	137513264	0.1087	3.59196	0.000164103	0.373629	2	TRUE	6	T	intergenic_variant	MODIFIER	-	0.0098	0.0735	0	0.171	0.0368	-	1.363	0.444977	9.87531e-13	Esophagus_Muscularis
rs1427591	G	T	137514418	0.6676	3.51477	0.000220066	0.429922	2	TRUE	6	C	intergenic_variant	MODIFIER	-	-	-	-	-	-	-	4.685	-0.383781	6.12004e-05	Brain_Cerebellum
rs34589328	C	T	137515952	0.1229	4.02035	2.90561e-05	0.149243	2	TRUE	6	T	intergenic_variant	MODIFIER	-	0.0098	0.0764	0	0.1889	0.0368	-	0.538	0.476917	1.41323e-14	Esophagus_Muscularis
rs11692764	A	C	137519288	0.1229	3.99594	3.22192e-05	0.158698	2	TRUE	6	C	upstream_gene_variant	MODIFIER	THSD7B	0.0098	0.0764	0	0.1889	0.0368	-	14.99	0.476917	1.41323e-14	Esophagus_Muscularis		Predicted to be involved in actin cytoskeleton reorganization. Predicted to be integral component of membrane. Predicted to be active in plasma membrane. [provided by Alliance of Genome Resources, Apr 2022] GeneCards Summary for THSD7B Gene THSD7B (Thrombospondin Type 1 Domain Containing 7B) is a Protein Coding gene. Diseases associated with THSD7B include Astigmatism. Among its related pathways …
rs13029454	G	T	137522878	0.1229	4.07684	2.28261e-05	0.129441	2	TRUE	6	A	upstream_gene_variant	MODIFIER	THSD7B	-	-	-	-	-	-	0.76	0.47623	2.46961e-14	Esophagus_Muscularis
rs66806674	C	T	137523172	0.1229	4.07684	2.28261e-05	0.129441	2	TRUE	6	T	5_prime_UTR_variant	MODIFIER	THSD7B	0.0113	0.0749	0.0169	0.1879	0.0429	-	19.39	0.471876	3.67504e-14	Esophagus_Muscularis
rs66970361	C	T	137523196	0.1229	4.07684	2.28261e-05	0.129441	2	TRUE	6	T	5_prime_UTR_variant	MODIFIER	THSD7B	0.0098	0.0749	0.001	0.1879	0.0429	-	20.6	0.47623	2.46961e-14	Esophagus_Muscularis
rs12996558	C	G	137542251	0.1214	3.8167	6.76236e-05	0.240366	2	TRUE	6	G	intron_variant	MODIFIER	THSD7B	0.0098	0.0692	0	0.1889	0.0378	-	3.404	0.47623	2.46961e-14	Esophagus_Muscularis
rs35702515	G	T	137542847	0.103	3.2627	0.00055178	0.605617	2	TRUE	6	A	intron_variant	MODIFIER	THSD7B	-	-	-	-	-	Risk-taking_tendency__4-domain_principal_component_model_+NHGRI-EBI_GWAS_catalog+rs35702515;Smoking_initiation_ever_regular_vs_never_regular+NHGRI-EBI_GWAS_catalog+rs35702515	3.462	-0.364083	2.57518e-11	Artery_Aorta
rs34285902	T	G	137543768	0.1207	3.87668	5.29457e-05	0.210957	2	TRUE	6	G	intron_variant	MODIFIER	THSD7B	0.0098	0.0692	0	0.1889	0.0378	-	3.4	0.47623	2.46961e-14	Esophagus_Muscularis
rs34894826	A	C	137544157	0.1207	3.9241	4.35265e-05	0.186502	2	TRUE	6	C	intron_variant	MODIFIER	THSD7B	0.0098	0.0692	0	0.1889	0.0378	-	0.2	0.47623	2.46961e-14	Esophagus_Muscularis
rs3951770	C	T	137544376	0.1207	3.90039	4.80185e-05	0.199793	2	TRUE	6	T	intron_variant	MODIFIER	THSD7B	0.0098	0.0706	0.0397	0.1899	0.0429	-	1.81	0.471876	3.67504e-14	Esophagus_Muscularis
rs12987519	A	G	137544784	0.1207	3.87668	5.29457e-05	0.210957	2	TRUE	6	G	intron_variant	MODIFIER	THSD7B	0.0098	0.0706	0.0397	0.1899	0.0429	-	16.48	0.471876	3.67504e-14	Esophagus_Muscularis
rs34650811	A	G	137549720	0.12	3.63439	0.000139321	0.347244	2	TRUE	6	G	intron_variant	MODIFIER	THSD7B	0.0098	0.0692	0	0.1889	0.0429	-	7.226	0.47623	2.46961e-14	Esophagus_Muscularis
rs13022485	C	T	137551197	0.1236	3.82158	6.62986e-05	0.237451	2	TRUE	6	T	intron_variant	MODIFIER	THSD7B	0.0098	0.0706	0.0397	0.1899	0.0429	-	3.3	0.471876	3.67504e-14	Esophagus_Muscularis
rs1593759	T	C	137552254	0.3558	3.58642	0.000167624	0.3761	2	TRUE	6	C	intron_variant	MODIFIER	THSD7B	0.2625	0.4006	0.4484	0.4225	0.4049	Core_binding_factor_acute_myeloid_leukemia+NHGRI-EBI_GWAS_catalog+rs1593759;Core_binding_factor_acute_myeloid_leukemia+NHGRI-EBI_GWAS_catalog+rs1593759	2.613	0.471607	2.13553e-14	Heart_Left_Ventricle
rs66519315	T	C	137555352	0.1229	3.85088	5.88481e-05	0.224445	2	TRUE	6	C	intron_variant	MODIFIER	THSD7B	0.0098	0.0692	0	0.1889	0.0378	-	5.174	0.47623	2.46961e-14	Esophagus_Muscularis
rs11682839	G	T	137559181	0.1207	3.78183	7.78394e-05	0.262616	2	TRUE	6	A	intron_variant	MODIFIER	THSD7B	-	-	-	-	-	-	9.426	0.471876	3.67504e-14	Esophagus_Muscularis
rs13026471	C	T	137564022	0.12	3.82821	6.45381e-05	0.234216	2	TRUE	6	T	intron_variant	MODIFIER	THSD7B	0.0098	0.0706	0.0387	0.1899	0.0429	Smoking_initiation+NHGRI-EBI_GWAS_catalog+rs13026471	0.08	0.471876	3.67504e-14	Esophagus_Muscularis
rs11683910	G	T	137565158	0.1229	3.56633	0.000181008	0.389906	2	TRUE	6	T	intron_variant	MODIFIER	THSD7B	0.0098	0.0706	0.0397	0.1899	0.0429	-	0.448	0.460592	7.41667e-14	Esophagus_Muscularis
rs34399632	A	G	137571174	0.1207	3.36478	0.000383029	0.539723	2	TRUE	6	G	intron_variant	MODIFIER	THSD7B	0.0098	0.0692	0.004	0.1839	0.0429	Smoking_initiation_ever_regular_vs_never_regular+NHGRI-EBI_GWAS_catalog+rs34399632;Smoking_initiation__ever_regular_vs_never_regular___MTAG_+NHGRI-EBI_GWAS_catalog+rs34399632	16.91	0.494962	1.56906e-15	Esophagus_Muscularis
rs35009137	A	G	137576157	0.12	3.24398	0.00058935	0.616409	2	TRUE	6	G	intron_variant	MODIFIER	THSD7B	0.0098	0.0692	0.004	0.1839	0.0429	-	9.284	0.494962	1.56906e-15	Esophagus_Muscularis
rs11688567	T	G	137581062	0.12	3.38145	0.000360521	0.52685	2	TRUE	6	G	intron_variant	MODIFIER	THSD7B	0.0098	0.0692	0.005	0.1839	0.0429	-	12.87	0.494962	1.56906e-15	Esophagus_Muscularis
rs11689084	A	C	137582372	0.12	3.54091	0.000199374	0.409496	2	TRUE	6	C	intron_variant	MODIFIER	THSD7B	0.0098	0.0692	0.004	0.1839	0.0429	-	21	0.494962	1.56906e-15	Esophagus_Muscularis
rs17719652	A	G	137584818	0.12	3.4007	0.000336073	0.513949	2	TRUE	6	G	intron_variant	MODIFIER	THSD7B	0.0098	0.0692	0.004	0.1839	0.0429	-	3.62	0.494962	1.56906e-15	Esophagus_Muscularis
rs36106344	G	A	137587139	0.1186	3.54916	0.000193232	0.401819	2	TRUE	6	A	intron_variant	MODIFIER	THSD7B	0.0098	0.0677	0	0.1819	0.0399	-	10.34	0.505367	7.4171e-16	Esophagus_Muscularis
rs13009718	T	G	137589080	0.1186	3.50654	0.000226983	0.434783	2	TRUE	6	G	intron_variant	MODIFIER	THSD7B	0.0098	0.0692	0.1032	0.1829	0.046	-	5.574	0.490408	4.38821e-15	Esophagus_Muscularis
rs12986535	C	T	137590406	0.1186	3.39795	0.000339468	0.515512	2	TRUE	6	T	intron_variant	MODIFIER	THSD7B	0.0098	0.0677	0.004	0.1819	0.044	-	0.277	0.504137	9.1053e-16	Esophagus_Muscularis
rs12996434	A	G	137591154	0.1172	3.60346	0.000157006	0.366324	2	TRUE	6	G	intron_variant	MODIFIER	THSD7B	0.0098	0.0677	0.004	0.1819	0.044	-	10.14	0.506241	5.22166e-16	Esophagus_Muscularis
rs17663449	C	G	137592244	0.1186	3.54847	0.000193737	0.402231	2	TRUE	6	G	intron_variant	MODIFIER	THSD7B	0.0098	0.0677	0.004	0.1819	0.044	-	8.616	0.506241	5.22166e-16	Esophagus_Muscularis
rs11691699	T	C	137593781	0.1179	3.62408	0.000144997	0.354977	2	TRUE	6	C	intron_variant	MODIFIER	THSD7B	0.0098	0.0677	0.004	0.1819	0.044	-	9.395	0.506241	5.22166e-16	Esophagus_Muscularis
rs13026709	C	T	137599042	0.12	3.61102	0.000152498	0.362113	2	TRUE	6	T	intron_variant	MODIFIER	THSD7B	0.0098	0.0677	0.004	0.1809	0.044	-	1.765	0.506241	5.22166e-16	Esophagus_Muscularis
rs35226477	G	T	137602611	0.1193	3.55328	0.000190228	0.398787	2	TRUE	6	T	intron_variant	MODIFIER	THSD7B	0.0098	0.0663	0.004	0.1829	0.044	-	1.338	0.506241	5.22166e-16	Esophagus_Muscularis
rs35879112	G	C	137602619	0.1186	3.52923	0.000208388	0.418699	2	TRUE	6	A	intron_variant	MODIFIER	THSD7B	-	-	-	-	-	-	2.554	0.506241	5.22166e-16	Esophagus_Muscularis
rs7598540	T	C	137602942	0.1186	3.44331	0.00028732	0.48451	2	TRUE	6	C	intron_variant	MODIFIER	THSD7B	0.0098	0.0648	0.004	0.1839	0.046	-	16.44	0.493597	4.20704e-15	Esophagus_Muscularis
rs13007264	T	G	137604652	0.1186	3.45637	0.000273752	0.475731	2	TRUE	6	G	intron_variant	MODIFIER	THSD7B	0.0098	0.0663	0.1052	0.1829	0.0481	-	12.76	0.484972	1.24065e-14	Esophagus_Muscularis
rs34197312	C	G	137608941	0.1186	3.46943	0.000260783	0.465874	2	TRUE	6	G	intron_variant	MODIFIER	THSD7B	0.0098	0.0648	0.004	0.1819	0.046	-	1.607	0.500239	2.13014e-15	Esophagus_Muscularis
rs35737524	G	A	137609226	0.1186	3.46943	0.000260783	0.465874	2	TRUE	6	A	intron_variant	MODIFIER	THSD7B	0.0098	0.0663	0.1052	0.1829	0.0491	-	4.913	0.484972	1.24065e-14	Esophagus_Muscularis
rs72844022	A	G	137610788	0.1186	3.60827	0.000154123	0.3638	2	TRUE	6	G	intron_variant	MODIFIER	THSD7B	0.0098	0.0663	0.1052	0.1829	0.0481	-	4.56	0.484972	1.24065e-14	Esophagus_Muscularis
rs13002862	C	A	137613935	0.1186	3.54641	0.000195259	0.404009	2	TRUE	6	A	intron_variant	MODIFIER	THSD7B	0.0098	0.0648	0.004	0.1819	0.046	Regular_attendance_at_a_gym_or_sports_club+NHGRI-EBI_GWAS_catalog+rs13002862	6.998	0.500239	2.13014e-15	Esophagus_Muscularis
rs35845238	C	G	137617708	0.1179	3.53266	0.000205698	0.416531	2	TRUE	6	A	intron_variant	MODIFIER	THSD7B	-	-	-	-	-	-	1.471	0.484972	1.24065e-14	Esophagus_Muscularis
rs35893283	C	T	137618545	0.1186	3.65844	0.000126875	0.331735	2	TRUE	6	T	intron_variant	MODIFIER	THSD7B	0.0098	0.0648	0.004	0.1819	0.046	-	0.764	0.500239	2.13014e-15	Esophagus_Muscularis
rs55691047	A	G	137624876	0.1179	3.59177	0.000164218	0.373629	2	TRUE	6	G	intron_variant	MODIFIER	THSD7B	0.0098	0.0648	0.1062	0.1809	0.0491	Energy_expenditure+NHGRI-EBI_GWAS_catalog+rs55691047	2.84	0.495836	1.81444e-15	Esophagus_Muscularis
rs1349581	T	C	21606223	0.2543	3.29559	0.000491083	0.582085	5	TRUE	1	C	intergenic_variant	MODIFIER	-	0.0386	0.2954	0.2133	0.2694	0.3436	-	2.984	0.387308	9.54316e-15	Skin_Sun_Exposed_Lower_leg
rs13189619	G	A	21727492	0.7734	3.4005	0.00033631	0.513949	5	TRUE	1	A	intron_variant;non_coding_transcript_variant	MODIFIER	-	0.1044	0.5965	0.4454	0.7306	0.5757	-	0.812	0.29438	2.08049e-07	Nerve_Tibial
rs7703394	G	A	21733331	0.8004	3.61835	0.000148243	0.359706	5	TRUE	1	A	intron_variant;non_coding_transcript_variant	MODIFIER	-	0.3555	0.6268	0.4355	0.7763	0.6677	-	2.064	0.277705	1.03828e-06	Nerve_Tibial
rs11952707	A	T	21739832	0.7749	4.06718	2.37923e-05	0.133168	5	TRUE	1	T	intron_variant;non_coding_transcript_variant	MODIFIER	-	0.1641	0.6037	0.4325	0.7316	0.5644	-	0.123	0.292695	1.40055e-07	Nerve_Tibial
rs6878014	G	A	21741467	0.7536	4.38253	5.86544e-06	0.0552798	5	TRUE	1	A	intron_variant;non_coding_transcript_variant	MODIFIER	-	0.1059	0.5922	0.4325	0.7058	0.5307	-	0.785	0.306043	3.30094e-08	Nerve_Tibial
rs34427709	G	A	21741850	0.7528	4.42266	4.87473e-06	0.0483113	5	TRUE	1	A	intron_variant;non_coding_transcript_variant	MODIFIER	-	0.1059	0.5908	0.4325	0.7058	0.5307	-	1.013	0.306043	3.30094e-08	Nerve_Tibial
rs12652874	G	C	21746911	0.7564	4.14659	1.68732e-05	0.109766	5	TRUE	1	C	downstream_gene_variant	MODIFIER	CDH12	0.1059	0.5937	0.4335	0.7068	0.5419	-	4.575	0.31374	1.61852e-08	Nerve_Tibial		This gene encodes a type II classical cadherin of the cadherin superfamily. Alternative splicing of this gene results in multiple transcript variants. At least one of these variants encodes a preproprotein that is proteolytically processed to generate the mature cadherin protein. These integral membrane proteins mediate calcium-dependent cell-cell adhesion and are composed of a large N-terminal e…
rs13164023	C	T	21750137	0.5696	3.35679	0.000394258	0.545625	5	TRUE	1	A	downstream_gene_variant	MODIFIER	CDH12	-	-	-	-	-	-	0.065	0.235653	7.30416e-06	Nerve_Tibial
rs6451993	A	G	21752056	0.782	4.60232	2.08904e-06	0.0262452	5	TRUE	1	G	synonymous_variant	LOW	CDH12	0.3775	0.6282	0.4365	0.7485	0.636	-	0.127	0.251554	3.84473e-06	Nerve_Tibial
rs1609716	C	T	21758500	0.7727	3.38737	0.00035283	0.52442	5	TRUE	1	T	intron_variant	MODIFIER	CDH12	0.2148	0.6167	0.4335	0.7425	0.636	-	0.561	0.276754	1.54985e-06	Nerve_Tibial
rs13179343	C	A	21758641	0.7727	3.41055	0.000324165	0.509494	5	TRUE	1	A	intron_variant	MODIFIER	CDH12	0.1573	0.611	0.4296	0.7376	0.6339	-	0.642	0.272632	2.86806e-06	Nerve_Tibial
rs1582958	A	G	21759031	0.7749	3.22978	0.000619434	0.627656	5	TRUE	1	G	intron_variant	MODIFIER	CDH12	0.27	0.6268	0.4286	0.7376	0.635	-	9.657	0.251311	1.30082e-05	Nerve_Tibial
rs2303748	C	A	21760602	0.7798	3.8223	6.61072e-05	0.23693	5	TRUE	1	A	intron_variant	MODIFIER	CDH12	0.2466	0.6268	0.4097	0.7425	0.636	-	5.576	0.258598	5.13138e-06	Nerve_Tibial
rs6451995	C	T	21784061	0.7741	3.58359	0.000169452	0.378007	5	TRUE	1	T	intron_variant	MODIFIER	CDH12	0.2103	0.6182	0.4087	0.7416	0.6329	-	0.424	0.241604	2.51388e-05	Nerve_Tibial
rs11744454	C	G	21785044	0.7734	3.57818	0.000172996	0.381285	5	TRUE	1	A	intron_variant	MODIFIER	CDH12	-	-	-	-	-	-	0.953	0.245733	1.51598e-05	Nerve_Tibial
rs4492078	T	A	21792596	0.7734	3.29776	0.000487299	0.580799	5	TRUE	1	A	intron_variant	MODIFIER	CDH12	0.2474	0.6196	0.4087	0.7416	0.6319	-	1.017	0.248753	1.09376e-05	Nerve_Tibial
rs16899338	C	T	21879902	0.8977	3.61173	0.000152082	0.361826	5	TRUE	1	A	intron_variant	MODIFIER	CDH12	-	-	-	-	-	-	3.464	0.256879	8.04256e-05	Artery_Tibial
rs16888875	G	A	21879938	0.8977	3.64254	0.000134983	0.341535	5	TRUE	1	A	intron_variant	MODIFIER	CDH12	0.2648	0.7507	0.7788	0.9205	0.7914	-	0.781	-0.278828	0.000249567	Adipose_Subcutaneous
rs6874819	G	A	21881514	0.8977	3.75214	8.76656e-05	0.277299	5	TRUE	1	A	intron_variant	MODIFIER	CDH12	0.2526	0.7507	0.7788	0.9205	0.7904	Kidney_injury_5_years_post-surgery_in_obstructive_uropathies+NHGRI-EBI_GWAS_catalog+rs6874819	0.196	-0.28152	0.000208438	Adipose_Subcutaneous
rs6452018	G	A	21882033	0.8977	3.84042	6.14128e-05	0.228662	5	TRUE	1	A	intron_variant	MODIFIER	CDH12	0.2648	0.7507	0.7788	0.9195	0.7904	-	0.025	-0.278828	0.000249567	Adipose_Subcutaneous
rs7444096	G	T	21885708	0.8977	3.25388	0.000569198	0.610736	5	TRUE	1	A	intron_variant	MODIFIER	CDH12	-	-	-	-	-	-	4.368	-0.278828	0.000249567	Adipose_Subcutaneous
rs10521009	G	A	33894764	0.7763	3.87792	5.26771e-05	0.210238	5	TRUE	2	A	upstream_gene_variant	MODIFIER	ADAMTS12	0.1157	0.5072	0.3452	0.836	0.4703	-	1.924	NA	NA	NA		This gene encodes a member of the ADAMTS (a disintegrin and metalloproteinase with thrombospondin motifs) protein family. Members of the family share several distinct protein modules, including a propeptide region, a metalloproteinase domain, a disintegrin-like domain, and a thrombospondin type 1 (TS-1) motif. Individual members of this family differ in the number of C-terminal TS-1 motifs, and s…
rs2113111	A	T	33917250	0.8061	3.23467	0.000608927	0.62299	5	TRUE	2	C	intergenic_variant	MODIFIER	-	-	-	-	-	-	-	11.41	NA	NA	NA
rs13171466	C	T	33917717	0.8068	3.27204	0.000533868	0.596851	5	TRUE	2	A	intergenic_variant	MODIFIER	-	-	-	-	-	-	-	4.477	NA	NA	NA
rs35395	T	C	33948589	0.8835	6.0225	8.58742e-10	6.34457e-05	5	TRUE	2	C	intron_variant	MODIFIER	SLC45A2	0.2383	0.5014	0.1171	0.9563	0.2209	Albinism_oculocutaneous_type_4+DDG2P+ENSG00000164175;ALBINISM__OCULOCUTANEOUS__TYPE_IV+DDG2P+ENSG00000164175;ALBINISM__OCULOCUTANEOUS__TYPE_IV+MIM_morbid+ENSG00000164175;SKIN/HAIR/EYE_PIGMENTATION__VARIATION_IN__5+MIM_morbid+ENSG00000164175;Oculocutaneous_albinism_type_4+Orphanet+ENSG00000164175;Skin_pigmentation+NHGRI-EBI_GWAS_catalog+rs35395	6.841	NA	NA	NA
rs35397	G	T	33951116	0.8295	6.61947	1.80246e-11	2.5894e-06	5	TRUE	2	T	intron_variant	MODIFIER	SLC45A2	0.0817	0.4654	0.0437	0.9195	0.1677	Albinism_oculocutaneous_type_4+DDG2P+ENSG00000164175;ALBINISM__OCULOCUTANEOUS__TYPE_IV+DDG2P+ENSG00000164175;ALBINISM__OCULOCUTANEOUS__TYPE_IV+MIM_morbid+ENSG00000164175;SKIN/HAIR/EYE_PIGMENTATION__VARIATION_IN__5+MIM_morbid+ENSG00000164175;Oculocutaneous_albinism_type_4+Orphanet+ENSG00000164175;Skin_pigmentation+NHGRI-EBI_GWAS_catalog+rs35397	3.52	NA	NA	NA
rs16891982	C	G	33951693	0.8494	7.2861	1.59526e-13	4.5835e-08	5	TRUE	2	A	missense_variant	MODERATE	SLC45A2	-	-	-	-	-	Albinism_oculocutaneous_type_4+DDG2P+ENSG00000164175;ALBINISM__OCULOCUTANEOUS__TYPE_IV+DDG2P+ENSG00000164175;ALBINISM__OCULOCUTANEOUS__TYPE_IV+MIM_morbid+ENSG00000164175;SKIN/HAIR/EYE_PIGMENTATION__VARIATION_IN__5+MIM_morbid+ENSG00000164175;Oculocutaneous_albinism_type_4+Orphanet+ENSG00000164175;ClinVar:_phenotype_not_specified+ClinVar+rs16891982;ClinVar:_phenotype_not_specified+ClinVar+rs1689198…	23.6	0.319027	4.88896e-05	Adipose_Subcutaneous
rs185146	C	T	33952106	0.8835	5.94695	1.36589e-09	8.9418e-05	5	TRUE	2	T	intron_variant	MODIFIER	SLC45A2	0.2564	0.5058	0.1171	0.9563	0.2229	Albinism_oculocutaneous_type_4+DDG2P+ENSG00000164175;ALBINISM__OCULOCUTANEOUS__TYPE_IV+DDG2P+ENSG00000164175;ALBINISM__OCULOCUTANEOUS__TYPE_IV+MIM_morbid+ENSG00000164175;SKIN/HAIR/EYE_PIGMENTATION__VARIATION_IN__5+MIM_morbid+ENSG00000164175;Oculocutaneous_albinism_type_4+Orphanet+ENSG00000164175;ClinVar:_phenotype_not_specified+ClinVar+rs185146;Hair_morphology_traits+NHGRI-EBI_GWAS_catalog+rs1851…	9.795	0.534315	1.45454e-05	Brain_Hypothalamus
rs250417	G	C	33952378	0.9119	4.29779	8.62557e-06	0.0724176	5	TRUE	2	C	intron_variant	MODIFIER	SLC45A2	0.7345	0.5764	0.3889	0.9652	0.3712	Albinism_oculocutaneous_type_4+DDG2P+ENSG00000164175;ALBINISM__OCULOCUTANEOUS__TYPE_IV+DDG2P+ENSG00000164175;ALBINISM__OCULOCUTANEOUS__TYPE_IV+MIM_morbid+ENSG00000164175;SKIN/HAIR/EYE_PIGMENTATION__VARIATION_IN__5+MIM_morbid+ENSG00000164175;Oculocutaneous_albinism_type_4+Orphanet+ENSG00000164175	0.513	0.617583	1.26234e-05	Brain_Hypothalamus
rs35389	G	A	33954880	0.8821	6.53869	3.10299e-11	3.91412e-06	5	TRUE	2	A	intron_variant	MODIFIER	SLC45A2	0.1936	0.4928	0.1171	0.9563	0.2229	Albinism_oculocutaneous_type_4+DDG2P+ENSG00000164175;ALBINISM__OCULOCUTANEOUS__TYPE_IV+DDG2P+ENSG00000164175;ALBINISM__OCULOCUTANEOUS__TYPE_IV+MIM_morbid+ENSG00000164175;SKIN/HAIR/EYE_PIGMENTATION__VARIATION_IN__5+MIM_morbid+ENSG00000164175;Oculocutaneous_albinism_type_4+Orphanet+ENSG00000164175;ClinVar:_phenotype_not_specified+ClinVar+rs35389	0.507	NA	NA	NA
rs35390	C	A	33955326	0.9098	4.82307	7.0681e-07	0.0113379	5	TRUE	2	A	intron_variant	MODIFIER	SLC45A2	0.5756	0.5634	0.3879	0.9652	0.3701	Albinism_oculocutaneous_type_4+DDG2P+ENSG00000164175;ALBINISM__OCULOCUTANEOUS__TYPE_IV+DDG2P+ENSG00000164175;ALBINISM__OCULOCUTANEOUS__TYPE_IV+MIM_morbid+ENSG00000164175;SKIN/HAIR/EYE_PIGMENTATION__VARIATION_IN__5+MIM_morbid+ENSG00000164175;Oculocutaneous_albinism_type_4+Orphanet+ENSG00000164175;Melanoma+NHGRI-EBI_GWAS_catalog+rs35390	10.66	0.557153	1.02501e-05	Brain_Hypothalamus
rs35391	T	C	33955673	0.9098	4.87622	5.4068e-07	0.00919822	5	TRUE	2	C	intron_variant	MODIFIER	SLC45A2	0.5756	0.5634	0.3899	0.9652	0.3701	Albinism_oculocutaneous_type_4+DDG2P+ENSG00000164175;ALBINISM__OCULOCUTANEOUS__TYPE_IV+DDG2P+ENSG00000164175;ALBINISM__OCULOCUTANEOUS__TYPE_IV+MIM_morbid+ENSG00000164175;SKIN/HAIR/EYE_PIGMENTATION__VARIATION_IN__5+MIM_morbid+ENSG00000164175;Oculocutaneous_albinism_type_4+Orphanet+ENSG00000164175;Blond_vs._brown/black_hair_color+NHGRI-EBI_GWAS_catalog+rs35391;Tanning+NHGRI-EBI_GWAS_catalog+rs35391	0.073	0.557153	1.02501e-05	Brain_Hypothalamus
rs28777	C	A	33958959	0.8814	6.46315	5.12728e-11	6.16675e-06	5	TRUE	2	A	intron_variant	MODIFIER	SLC45A2	0.1952	0.4928	0.1171	0.9563	0.2229	Albinism_oculocutaneous_type_4+DDG2P+ENSG00000164175;ALBINISM__OCULOCUTANEOUS__TYPE_IV+DDG2P+ENSG00000164175;ALBINISM__OCULOCUTANEOUS__TYPE_IV+MIM_morbid+ENSG00000164175;SKIN/HAIR/EYE_PIGMENTATION__VARIATION_IN__5+MIM_morbid+ENSG00000164175;Oculocutaneous_albinism_type_4+Orphanet+ENSG00000164175;Black_vs._blond_hair_color+NHGRI-EBI_GWAS_catalog+rs28777;Black_vs._red_hair_color+NHGRI-EBI_GWAS_cata…	1.372	NA	NA	NA
rs28117	G	A	33962770	0.9034	4.11088	1.9708e-05	0.119771	5	TRUE	2	A	intron_variant	MODIFIER	SLC45A2	0.5174	0.5562	0.3859	0.9612	0.3773	Albinism_oculocutaneous_type_4+DDG2P+ENSG00000164175;ALBINISM__OCULOCUTANEOUS__TYPE_IV+DDG2P+ENSG00000164175;ALBINISM__OCULOCUTANEOUS__TYPE_IV+MIM_morbid+ENSG00000164175;SKIN/HAIR/EYE_PIGMENTATION__VARIATION_IN__5+MIM_morbid+ENSG00000164175;Oculocutaneous_albinism_type_4+Orphanet+ENSG00000164175	0.191	NA	NA	NA
rs26721	G	A	33963333	0.9055	4.06481	2.40354e-05	0.133805	5	TRUE	2	A	intron_variant	MODIFIER	SLC45A2	0.584	0.562	0.3869	0.9622	0.3742	Albinism_oculocutaneous_type_4+DDG2P+ENSG00000164175;ALBINISM__OCULOCUTANEOUS__TYPE_IV+DDG2P+ENSG00000164175;ALBINISM__OCULOCUTANEOUS__TYPE_IV+MIM_morbid+ENSG00000164175;SKIN/HAIR/EYE_PIGMENTATION__VARIATION_IN__5+MIM_morbid+ENSG00000164175;Oculocutaneous_albinism_type_4+Orphanet+ENSG00000164175	2.083	NA	NA	NA
rs183671	T	G	33964210	0.8778	5.90698	1.74215e-09	0.00010198	5	TRUE	2	A	intron_variant	MODIFIER	SLC45A2	-	-	-	-	-	Albinism_oculocutaneous_type_4+DDG2P+ENSG00000164175;ALBINISM__OCULOCUTANEOUS__TYPE_IV+DDG2P+ENSG00000164175;ALBINISM__OCULOCUTANEOUS__TYPE_IV+MIM_morbid+ENSG00000164175;SKIN/HAIR/EYE_PIGMENTATION__VARIATION_IN__5+MIM_morbid+ENSG00000164175;Oculocutaneous_albinism_type_4+Orphanet+ENSG00000164175;ClinVar:_phenotype_not_specified+ClinVar+rs183671;Hair_color+NHGRI-EBI_GWAS_catalog+rs183671;Skin_colo…	9.018	0.31918	8.89493e-05	Nerve_Tibial
rs35408	C	T	33964938	0.9041	3.89001	5.01195e-05	0.204744	5	TRUE	2	T	intron_variant	MODIFIER	SLC45A2	0.5348	0.5576	0.3889	0.9612	0.3497	Albinism_oculocutaneous_type_4+DDG2P+ENSG00000164175;ALBINISM__OCULOCUTANEOUS__TYPE_IV+DDG2P+ENSG00000164175;ALBINISM__OCULOCUTANEOUS__TYPE_IV+MIM_morbid+ENSG00000164175;SKIN/HAIR/EYE_PIGMENTATION__VARIATION_IN__5+MIM_morbid+ENSG00000164175;Oculocutaneous_albinism_type_4+Orphanet+ENSG00000164175	1.214	NA	NA	NA
rs35409	G	T	33965257	0.8956	4.13546	1.77121e-05	0.11212	5	TRUE	2	C	intron_variant	MODIFIER	SLC45A2	-	-	-	-	-	-	0.061	NA	NA	NA		NUP155: Nucleoporins are proteins that play an important role in the assembly and functioning of the nuclear pore complex (NPC) which regulates the movement of macromolecules across the nuclear envelope (NE). The protein encoded by this gene plays a role in the fusion of NE vesicles and formation of the double membrane NE. The protein may also be involved in cardiac physiology and may be associat…
rs35412	C	G	33967145	0.9034	3.7595	8.51259e-05	0.272938	5	TRUE	2	G	intron_variant	MODIFIER	SLC45A2	0.5507	0.5591	0.3919	0.9612	0.3804	Perceived_skin_darkness+NHGRI-EBI_GWAS_catalog+rs35412	1.033	NA	NA	NA
rs7718382	G	A	33968890	0.1804	3.6637	0.000124298	0.327811	5	TRUE	2	A	intron_variant	MODIFIER	SLC45A2	0.0076	0.0994	0.002	0.2078	0.0123	Albinism_oculocutaneous_type_4+DDG2P+ENSG00000164175;ALBINISM__OCULOCUTANEOUS__TYPE_IV+DDG2P+ENSG00000164175;ALBINISM__OCULOCUTANEOUS__TYPE_IV+MIM_morbid+ENSG00000164175;SKIN/HAIR/EYE_PIGMENTATION__VARIATION_IN__5+MIM_morbid+ENSG00000164175;Oculocutaneous_albinism_type_4+Orphanet+ENSG00000164175	0.49	0.341897	1.32925e-08	Cells_Cultured_fibroblasts
rs35414	T	C	33969628	0.5838	3.71489	0.000101647	0.296949	5	TRUE	2	C	intron_variant	MODIFIER	SLC45A2	0.0287	0.3703	0.1776	0.6431	0.0685	-	10.29	0.408444	5.48697e-33	Muscle_Skeletal
rs217843	C	T	37367727	0.6016	3.25002	0.000576994	0.612561	5	TRUE	3	T	intron_variant	MODIFIER	NUP155	0.1021	0.5663	0.5784	0.6193	0.5624	Atrial_fibrillation__familial__15+MIM_morbid+ENSG00000113569;Familial_atrial_fibrillation+Orphanet+ENSG00000113569	1.174	0.339247	9.35058e-10	Whole_Blood
rs217838	T	A	37376296	0.5994	3.38914	0.000350561	0.523293	5	TRUE	3	A	upstream_gene_variant	MODIFIER	WDR70	0.0461	0.5648	0.5784	0.6183	0.5613	-	5.133	0.346146	5.59178e-10	Whole_Blood		Enables enzyme binding activity. Predicted to be involved in regulation of DNA double-strand break processing and regulation of histone H2B conserved C-terminal lysine ubiquitination. Predicted to be active in nucleus and site of double-strand break. [provided by Alliance of Genome Resources, Apr 2022] GeneCards Summary for WDR70 Gene WDR70 (WD Repeat Domain 70) is a Protein Coding gene. Diseases…
rs217837	G	A	37376672	0.5987	3.38113	0.000360944	0.527022	5	TRUE	3	A	upstream_gene_variant	MODIFIER	WDR70	0.0469	0.5648	0.5784	0.6183	0.5613	-	0.547	0.346146	5.59178e-10	Whole_Blood
rs78986159	C	A	68400583	0.2209	3.37439	0.000369892	0.533003	5	TRUE	4	A	intron_variant	MODIFIER	SLC30A5	0.0121	0.1945	0.1617	0.2376	0.2454	-	8.831	-0.189259	3.16507e-10	Cells_Cultured_fibroblasts		This gene encodes a member of the SLC30A/ZnT family of zinc transporter proteins. ZnT proteins mediate both cellular zinc efflux and zinc sequestration into membrane-bound organelles. The encoded protein plays a role in the early secretory pathway as a heterodimer with zinc transporter 6, and may also regulate zinc sequestration into secretory granules of pancreatic beta cells. Alternatively spli…
rs4976217	C	T	68401941	0.206	3.26961	0.000538481	0.599803	5	TRUE	4	T	intron_variant	MODIFIER	SLC30A5	0.0106	0.183	0.1647	0.2117	0.2423	-	1.491	-0.202693	3.21142e-11	Cells_Cultured_fibroblasts
rs17229943	A	C	68682536	0.05966	3.89629	4.88383e-05	0.200965	5	TRUE	4	C	intron_variant	MODIFIER	RAD17	0.003	0.0331	0	0.0497	0.0072	Interleukin-18_levels+NHGRI-EBI_GWAS_catalog+rs17229943;Interleukin-18_levels+NHGRI-EBI_GWAS_catalog+rs17229943	8.166	0.201509	5.48134e-06	Whole_Blood
rs1045051	T	G	68695940	0.3274	3.90936	4.62709e-05	0.194712	5	TRUE	4	A	missense_variant	MODERATE	RAD17	-	-	-	-	-	-	27.7	-0.324099	1.09525e-43	Muscle_Skeletal		RAD17: The protein encoded by this gene is highly similar to the gene product of Schizosaccharomyces pombe rad17, a cell cycle checkpoint gene required for cell cycle arrest and DNA damage repair in response to DNA damage. This protein shares strong similarity with DNA replication factor C (RFC), and can form a complex with RFCs. This protein binds to chromatin prior to DNA damage and is phosphor…
rs189475615	T	C	68722389	0.0973	3.60423	0.000156541	0.366324	5	TRUE	4	C	intron_variant	MODIFIER	MARVELD2	0.0023	0.0519	0	0.0795	0.0184	DEAFNESS__AUTOSOMAL_RECESSIVE_49+MIM_morbid+ENSG00000152939;Autosomal_recessive_non-syndromic_sensorineural_deafness_type_DFNB+Orphanet+ENSG00000152939	3.745	0.654186	6.49691e-13	Thyroid		The protein encoded by this gene is a membrane protein found at the tight junctions between epithelial cells. The encoded protein helps establish epithelial barriers such as those in the organ of Corti, where these barriers are required for normal hearing. Defects in this gene are a cause of deafness autosomal recessive type 49 (DFNB49). Two transcript variants encoding different isoforms have be…
rs4416559	A	C	68761434	0.4219	5.78328	3.66279e-09	0.000177038	5	TRUE	4	C	upstream_gene_variant	MODIFIER	RPS27P14	0.0703	0.3329	0.4117	0.4095	0.4969	-	4.93	NA	NA	NA
rs4596336	G	A	68767240	0.7592	3.86169	5.63018e-05	0.218839	5	TRUE	4	A	downstream_gene_variant	MODIFIER	RPS27P14	0.1581	0.5793	0.746	0.7555	0.728	-	1.886	-0.467637	1.37358e-43	Thyroid		RPS27P14 (Ribosomal Protein S27 Pseudogene 14) is a Pseudogene.
rs28698616	A	T	68767876	0.7607	4.2146	1.25113e-05	0.0917073	5	TRUE	4	G	downstream_gene_variant	MODIFIER	RPS27P14	-	-	-	-	-	-	3.849	-0.470328	5.38034e-45	Thyroid
rs76915606	A	G	68769560	0.1001	5.02787	2.47973e-07	0.00524697	5	TRUE	4	G	downstream_gene_variant	MODIFIER	-	0.003	0.062	0	0.0924	0.0123	Hand_grip_strength_Mahalanobis_distance+NHGRI-EBI_GWAS_catalog+rs76915606	4.043	-0.940077	3.12047e-19	Skin_Not_Sun_Exposed_Suprapubic
rs4602576	C	T	68775065	0.7592	3.28468	0.000510491	0.591929	5	TRUE	4	A	intron_variant;non_coding_transcript_variant	MODIFIER	-	-	-	-	-	-	-	0.624	-0.465195	8.67129e-45	Thyroid
rs28788930	G	A	68776906	0.3338	4.61118	2.00193e-06	0.0255012	5	TRUE	4	A	intron_variant;non_coding_transcript_variant	MODIFIER	-	0.0295	0.2334	0.3333	0.3429	0.228	-	2.227	-0.258436	9.8066e-26	Muscle_Skeletal		Hepatitis?
rs28616120	G	A	68785298	0.7713	5.50947	1.79956e-08	0.000624621	5	TRUE	4	A	upstream_gene_variant	MODIFIER	OCLN	0.3782	0.6527	0.7034	0.7624	0.7301	-	3.062	-0.492571	2.23859e-49	Thyroid		This gene encodes an integral membrane protein that is required for cytokine-induced regulation of the tight junction paracellular permeability barrier. Mutations in this gene are thought to be a cause of band-like calcification with simplified gyration and polymicrogyria (BLC-PMG), an autosomal recessive neurologic disorder that is also known as pseudo-TORCH syndrome. Alternative splicing result…
rs75960810	G	C	68790016	0.7805	4.80402	7.77556e-07	0.0121337	5	TRUE	4	C	intron_variant	MODIFIER	OCLN	0.879	0.7594	0.8353	0.841	0.911	OCLN-associated_Band-like_Calcification_with_Simplified_Gyration_and_Polymicrogyria+DDG2P+ENSG00000197822;PSEUDO-TORCH_SYNDROME_1+MIM_morbid+ENSG00000197822;Congenital_intrauterine_infection-like_syndrome+Orphanet+ENSG00000197822	5.246	NA	NA	NA
rs13355378	C	T	70812303	0.06889	5.06467	2.04553e-07	0.00444493	5	TRUE	4	T	intron_variant	MODIFIER	BDP1	0.0015	0.0331	0.001	0.0477	0.0092	DEAFNESS__AUTOSOMAL_RECESSIVE_112+MIM_morbid+ENSG00000145734;Autosomal_recessive_non-syndromic_sensorineural_deafness_type_DFNB+Orphanet+ENSG00000145734	0.105	-0.487035	0.000118463	Skin_Not_Sun_Exposed_Suprapubic
rs40153	G	A	70819236	0.2408	3.31182	0.000463463	0.571114	5	TRUE	4	A	intron_variant	MODIFIER	BDP1	0.0144	0.1239	0.0079	0.2326	0.1063	DEAFNESS__AUTOSOMAL_RECESSIVE_112+MIM_morbid+ENSG00000145734;Autosomal_recessive_non-syndromic_sensorineural_deafness_type_DFNB+Orphanet+ENSG00000145734	1.069	-0.498123	2.30194e-16	Artery_Tibial
rs116614286	G	C	70826795	0.06108	5.92146	1.59545e-09	9.82292e-05	5	TRUE	4	C	intron_variant	MODIFIER	BDP1	0.003	0.0274	0	0.0656	0.0153	DEAFNESS__AUTOSOMAL_RECESSIVE_112+MIM_morbid+ENSG00000145734;Autosomal_recessive_non-syndromic_sensorineural_deafness_type_DFNB+Orphanet+ENSG00000145734	2.304	-0.491924	1.41054e-06	Artery_Tibial		The product of this gene is a subunit of the TFIIIB transcription initiation complex, which recruits RNA polymerase III to target promoters in order to initiate transcription. The encoded protein localizes to concentrated aggregates in the nucleus, and is required for transcription from all three types of polymerase III promoters. It is phosphorylated by casein kinase II during mitosis, resulting…
rs277970	G	A	70827975	0.07884	3.47617	0.000254319	0.461176	5	TRUE	4	A	intron_variant	MODIFIER	BDP1	0.003	0.0447	0	0.0676	0.0133	DEAFNESS__AUTOSOMAL_RECESSIVE_112+MIM_morbid+ENSG00000145734;Autosomal_recessive_non-syndromic_sensorineural_deafness_type_DFNB+Orphanet+ENSG00000145734;ClinVar:_phenotype_not_specified+ClinVar+rs277970	0.016	-0.623787	3.29981e-06	Colon_Transverse
rs466788	C	T	70889412	0.06676	3.28791	0.000504672	0.589083	5	TRUE	4	T	intron_variant	MODIFIER	MCCC2	0.003	0.0331	0	0.0487	0.0133	3-METHYLCROTONYL-COA_CARBOXYLASE_2_DEFICIENCY+DDG2P+ENSG00000131844;3-METHYLCROTONYL-COA_CARBOXYLASE_2_DEFICIENCY+MIM_morbid+ENSG00000131844;3-Methylcrotonyl-CoA_Carboxylase_Deficiency+Orphanet+ENSG00000131844	0.704	1.01211	7.20735e-07	Spleen		This gene encodes the small subunit of 3-methylcrotonyl-CoA carboxylase. This enzyme functions as a heterodimer and catalyzes the carboxylation of 3-methylcrotonyl-CoA to form 3-methylglutaconyl-CoA. Mutations in this gene are associated with 3-Methylcrotonylglycinuria, an autosomal recessive disorder of leucine catabolism. Alternative splicing results in multiple transcript variants encoding dis…
rs62363363	C	T	70935388	0.07031	3.28801	0.000504485	0.589083	5	TRUE	4	T	intron_variant	MODIFIER	MCCC2	0.0015	0.0634	0.002	0.0815	0.0389	3-METHYLCROTONYL-COA_CARBOXYLASE_2_DEFICIENCY+DDG2P+ENSG00000131844;3-METHYLCROTONYL-COA_CARBOXYLASE_2_DEFICIENCY+MIM_morbid+ENSG00000131844;3-Methylcrotonyl-CoA_Carboxylase_Deficiency+Orphanet+ENSG00000131844	13.05	-0.580064	4.12527e-08	Brain_Cerebellar_Hemisphere
rs11742413	G	A	70958851	0.08878	3.38881	0.00035098	0.523293	5	TRUE	4	A	downstream_gene_variant	MODIFIER	MCCC2	0.0038	0.0476	0	0.0905	0.0481	-	4.924	0.518091	1.49213e-05	Nerve_Tibial
rs12719453	A	G	131457753	0.4908	3.24675	0.000583644	0.614928	5	TRUE	5	G	intergenic_variant	MODIFIER	-	0.1256	0.2781	0.1905	0.4483	0.1268	Perceived_unattractiveness_to_mosquitoes+NHGRI-EBI_GWAS_catalog+rs12719453	2.529	0.402509	1.19139e-38	Thyroid
rs11749300	T	C	131462836	0.4901	3.35819	0.000392276	0.544778	5	TRUE	5	C	intergenic_variant	MODIFIER	-	0.1256	0.2781	0.1935	0.4483	0.1268	-	6.558	0.405604	4.49576e-39	Thyroid
rs11745929	G	T	131462918	0.4901	3.39503	0.000343111	0.518855	5	TRUE	5	T	intergenic_variant	MODIFIER	-	0.1256	0.2781	0.1935	0.4483	0.1268	-	0.919	0.405604	4.49576e-39	Thyroid
rs35696821	C	T	131508017	0.4915	3.33609	0.000424835	0.559163	5	TRUE	5	T	intergenic_variant	MODIFIER	-	0.1256	0.2781	0.1925	0.4493	0.1268	-	0.245	0.404506	4.99103e-39	Thyroid
rs10478998	G	A	131516531	0.5128	3.47739	0.000253159	0.46012	5	TRUE	5	A	intron_variant;non_coding_transcript_variant	MODIFIER	-	0.1286	0.2781	0.1925	0.4483	0.1268	-	0.12	0.404506	4.99103e-39	Thyroid
rs6896703	C	G	131521295	0.4893	3.37991	0.000362545	0.527721	5	TRUE	5	G	downstream_gene_variant	MODIFIER	P4HA2	0.1248	0.2781	0.1925	0.4503	0.1258	-	3.732	0.404506	4.99103e-39	Thyroid		This gene encodes a component of prolyl 4-hydroxylase, a key enzyme in collagen synthesis composed of two identical alpha subunits and two beta subunits. The encoded protein is one of several different types of alpha subunits and provides the major part of the catalytic site of the active enzyme. In collagen and related proteins, prolyl 4-hydroxylase catalyzes the formation of 4-hydroxyproline th…
rs10076758	A	G	131524299	0.4922	3.51567	0.000219325	0.429242	5	TRUE	5	G	downstream_gene_variant	MODIFIER	P4HA2	0.1256	0.2781	0.1925	0.4503	0.1268	-	8.956	0.404506	4.99103e-39	Thyroid
rs2089855	A	G	131573529	0.5213	3.22778	0.000623776	0.627921	5	TRUE	5	G	intron_variant	MODIFIER	P4HA2	0.1672	0.304	0.001	0.4195	0.1053	Myopia+DDG2P+ENSG00000072682;MYOPIA_25__AUTOSOMAL_DOMINANT+MIM_morbid+ENSG00000072682;Giant_cell_arteritis+Orphanet+ENSG00000072682;Height+GIANT+rs2089855;Whole_brain_restricted_directional_diffusion_multivariate_analysis+NHGRI-EBI_GWAS_catalog+rs2089855;Whole_brain_restricted_isotropic_diffusion_multivariate_analysis+NHGRI-EBI_GWAS_catalog+rs2089855	2.018	0.497625	5.60487e-68	Thyroid
rs6863213	C	T	131575932	0.5206	3.48842	0.000242943	0.449672	5	TRUE	5	T	intron_variant	MODIFIER	P4HA2	0.1672	0.304	0.001	0.4185	0.1053	Myopia+DDG2P+ENSG00000072682;MYOPIA_25__AUTOSOMAL_DOMINANT+MIM_morbid+ENSG00000072682;Giant_cell_arteritis+Orphanet+ENSG00000072682	0.505	0.496334	4.58458e-68	Thyroid
rs11949055	T	C	131576737	0.5206	3.42918	0.000302701	0.495053	5	TRUE	5	C	intron_variant	MODIFIER	P4HA2	0.1672	0.304	0.001	0.4185	0.1053	Myopia+DDG2P+ENSG00000072682;MYOPIA_25__AUTOSOMAL_DOMINANT+MIM_morbid+ENSG00000072682;Giant_cell_arteritis+Orphanet+ENSG00000072682	7.355	0.496334	4.58458e-68	Thyroid
rs3844312	C	T	131582356	0.5206	3.60963	0.000153319	0.362498	5	TRUE	5	T	downstream_gene_variant	MODIFIER	P4HA2	0.1657	0.304	0.001	0.4185	0.1053	Myopia+DDG2P+ENSG00000072682;MYOPIA_25__AUTOSOMAL_DOMINANT+MIM_morbid+ENSG00000072682;Giant_cell_arteritis+Orphanet+ENSG00000072682;Height+GIANT+rs3844312	0.151	0.496334	4.58458e-68	Thyroid
rs7735891	C	T	131597005	0.5213	3.53307	0.000205378	0.416106	5	TRUE	5	T	intron_variant	MODIFIER	PDLIM4	0.1936	0.3069	0.001	0.4235	0.1053	Myopia+DDG2P+ENSG00000072682;MYOPIA_25__AUTOSOMAL_DOMINANT+MIM_morbid+ENSG00000072682;Giant_cell_arteritis+Orphanet+ENSG00000072682;OSTEOPOROSIS+MIM_morbid+ENSG00000131435;Appendicular_lean_mass+NHGRI-EBI_GWAS_catalog+rs7735891;Height+NHGRI-EBI_GWAS_catalog+rs7735891	7.411	0.486258	1.23108e-64	Thyroid
rs13357280	A	G	131600187	0.5206	3.84566	6.01141e-05	0.227429	5	TRUE	5	G	intron_variant	MODIFIER	PDLIM4	0.1899	0.3069	0.001	0.4245	0.1053	Myopia+DDG2P+ENSG00000072682;MYOPIA_25__AUTOSOMAL_DOMINANT+MIM_morbid+ENSG00000072682;Giant_cell_arteritis+Orphanet+ENSG00000072682;OSTEOPOROSIS+MIM_morbid+ENSG00000131435	0.02	0.482749	7.68349e-64	Thyroid
rs7736102	G	A	131604257	0.5916	3.2289	0.000621344	0.627869	5	TRUE	5	A	intron_variant	MODIFIER	PDLIM4	0.292	0.4438	0.0982	0.501	0.2342	-	5.902	0.421082	2.57999e-49	Muscle_Skeletal		Enables alpha-actinin binding activity; protein homodimerization activity; and protein phosphatase binding activity. Involved in actin cytoskeleton reorganization. Located in several cellular components, including lamellipodium; perinuclear region of cytoplasm; and stress fiber. Part of filamentous actin. Implicated in osteoporosis. [provided by Alliance of Genome Resources, Apr 2022] GeneCards S…
rs6897575	C	T	131604535	0.5916	3.38558	0.000355141	0.525794	5	TRUE	5	G	intron_variant	MODIFIER	PDLIM4	-	-	-	-	-	Myopia+DDG2P+ENSG00000072682;MYOPIA_25__AUTOSOMAL_DOMINANT+MIM_morbid+ENSG00000072682;Giant_cell_arteritis+Orphanet+ENSG00000072682;OSTEOPOROSIS+MIM_morbid+ENSG00000131435	9.658	0.421082	2.57999e-49	Muscle_Skeletal
rs10479000	T	C	131607402	0.5206	3.77367	8.04333e-05	0.266948	5	TRUE	5	C	intron_variant	MODIFIER	PDLIM4	0.1899	0.3069	0.001	0.4235	0.1053	Myopia+DDG2P+ENSG00000072682;MYOPIA_25__AUTOSOMAL_DOMINANT+MIM_morbid+ENSG00000072682;Giant_cell_arteritis+Orphanet+ENSG00000072682;OSTEOPOROSIS+MIM_morbid+ENSG00000131435;Hexadecenoylcarnitine_levels+NHGRI-EBI_GWAS_catalog+rs10479000	3.608	0.482749	7.68349e-64	Thyroid
rs35260072	A	C	131630852	0.4467	3.36965	0.000376322	0.535712	5	TRUE	5	C	intron_variant	MODIFIER	SLC22A4	0.0212	0.2435	0.001	0.3877	0.0879	Myopia+DDG2P+ENSG00000072682;MYOPIA_25__AUTOSOMAL_DOMINANT+MIM_morbid+ENSG00000072682;Giant_cell_arteritis+Orphanet+ENSG00000072682;Rheumatoid_arthritis+MIM_morbid+ENSG00000197208;ClinVar:_phenotype_not_specified+ClinVar+rs35260072;Itch_intensity_from_mosquito_bite+NHGRI-EBI_GWAS_catalog+rs35260072	6.473	-0.412181	2.85267e-40	Skin_Sun_Exposed_Lower_leg
rs72795121	T	A	131638324	0.5078	3.39004	0.000349415	0.522926	5	TRUE	5	A	intron_variant	MODIFIER	SLC22A4	0.0408	0.2839	0.001	0.4344	0.1012	Rheumatoid_arthritis+MIM_morbid+ENSG00000197208;Basophil_count+NHGRI-EBI_GWAS_catalog+rs72795121;Lysoalkylphosphatidylcholine_O-24:0_levels+NHGRI-EBI_GWAS_catalog+rs72795121	2.603	-0.461827	7.81899e-54	Skin_Sun_Exposed_Lower_leg		Polyspecific organic cation transporters in the liver, kidney, intestine, and other organs are critical for elimination of many endogenous small organic cations as well as a wide array of drugs and environmental toxins. The encoded protein is an organic cation transporter and plasma integral membrane protein containing eleven putative transmembrane domains as well as a nucleotide-binding site mot…
rs11950562	A	C	131652529	0.5312	3.34071	0.000417825	0.555856	5	TRUE	5	C	intron_variant	MODIFIER	SLC22A4	0.2542	0.3156	0.001	0.4404	0.1012	Rheumatoid_arthritis+MIM_morbid+ENSG00000197208;Neuroblastoma+dbGaP+rs11950562;Height+GIANT+rs11950562;Asthma_and_cardiovascular_disease+NHGRI-EBI_GWAS_catalog+rs11950562;Blood_metabolite_levels+NHGRI-EBI_GWAS_catalog+rs11950562;Blood_metabolite_levels+NHGRI-EBI_GWAS_catalog+rs11950562;Mean_platelet_volume+NHGRI-EBI_GWAS_catalog+rs11950562;Platelet_Count+NHGRI-EBI_GWAS_catalog+rs11950562	2.503	-0.473066	4.50415e-60	Skin_Sun_Exposed_Lower_leg
rs56083751	T	A	131664638	0.5369	3.48927	0.000242174	0.449557	5	TRUE	5	A	intron_variant	MODIFIER	SLC22A4	0.1399	0.3098	0.001	0.4394	0.1012	Rheumatoid_arthritis+MIM_morbid+ENSG00000197208	1.271	-0.484293	1.02144e-56	Cells_Cultured_fibroblasts
rs56399423	T	C	131672657	0.4474	3.96276	3.70436e-05	0.169138	5	TRUE	5	C	intron_variant	MODIFIER	SLC22A4	0.0212	0.2435	0.001	0.3877	0.0879	Rheumatoid_arthritis+MIM_morbid+ENSG00000197208;Inflammatory_bowel_disease+NHGRI-EBI_GWAS_catalog+rs56399423	0.451	-0.414254	1.29632e-40	Skin_Sun_Exposed_Lower_leg
rs1050152	C	T	131676320	0.4482	3.82107	6.64371e-05	0.237782	5	TRUE	5	T	missense_variant	MODERATE	SLC22A4	0.0212	0.2435	0.001	0.3867	0.0879	Rheumatoid_arthritis+MIM_morbid+ENSG00000197208;ClinVar:_phenotype_not_specified+ClinVar+rs1050152;SLC22A4_POLYMORPHISM+ClinVar+rs1050152;Nasal_polyps+NHGRI-EBI_GWAS_catalog+rs1050152	1.887	-0.414254	1.29632e-40	Skin_Sun_Exposed_Lower_leg		For example, several data indicate that the 503F variant of OCTN1 gene has increased in frequency due to recent positive selection and that disease-causing variants in linkage disequilibrium with 503F have hitchhiked to relatively high frequency, thus forming the inflammatory bowel disease 5 (IBD5) risk haplotype.
rs11242109	G	T	131677047	0.5376	3.4053	0.000330459	0.51146	5	TRUE	5	A	intron_variant	MODIFIER	SLC22A4	-	-	-	-	-	Rheumatoid_arthritis+MIM_morbid+ENSG00000197208;acne_vulgaris+NHGRI-EBI_GWAS_catalog+rs11242109;Basophil_count+NHGRI-EBI_GWAS_catalog+rs11242109;Glycine_levels+NHGRI-EBI_GWAS_catalog+rs11242109;Monocyte_count+NHGRI-EBI_GWAS_catalog+rs11242109;Neutrophil_count+NHGRI-EBI_GWAS_catalog+rs11242109;Omega-3_fatty_acid_levels+NHGRI-EBI_GWAS_catalog+rs11242109;Serum_metabolite_levels+NHGRI-EBI_GWAS_catalo…	3.195	-0.510111	1.59522e-63	Cells_Cultured_fibroblasts		OCTN1=SLC22A4
rs10075801	A	G	131677642	0.5107	3.61478	0.000150302	0.360098	5	TRUE	5	G	intron_variant	MODIFIER	SLC22A4	0.0416	0.2853	0.001	0.4354	0.1012	Rheumatoid_arthritis+MIM_morbid+ENSG00000197208;Granulocyte_count+NHGRI-EBI_GWAS_catalog+rs10075801;Myeloid_white_cell_count+NHGRI-EBI_GWAS_catalog+rs10075801;Neutrophil_count+NHGRI-EBI_GWAS_catalog+rs10075801;Ratio_of_omega-6_fatty_acids_to_omega-3_fatty_acids+NHGRI-EBI_GWAS_catalog+rs10075801;Sum_basophil_neutrophil_counts+NHGRI-EBI_GWAS_catalog+rs10075801;Sum_neutrophil_eosinophil_counts+NHGRI…	0.785	NA	NA	NA
rs10058074	G	A	131686146	0.5107	3.43645	0.000294697	0.490223	5	TRUE	5	A	intron_variant;non_coding_transcript_variant	MODIFIER	MIR3936HG	0.0416	0.2839	0.001	0.4344	0.1012	Height+GIANT+rs10058074;Asthma_and_cardiovascular_disease+NHGRI-EBI_GWAS_catalog+rs10058074;Height+NHGRI-EBI_GWAS_catalog+rs10058074;Platelet_Count+NHGRI-EBI_GWAS_catalog+rs10058074;White_blood_cell_count+NHGRI-EBI_GWAS_catalog+rs10058074	7.9	-0.463364	6.61558e-54	Skin_Sun_Exposed_Lower_leg		MIR3936HG (MIR3936 Host Gene) is an RNA Gene, and is affiliated with the lncRNA class. Diseases associated with MIR3936HG include Nasopharyngeal Carcinoma and Gastric Cancer.
rs169256	T	C	131688533	0.7266	3.2972	0.000488271	0.581043	5	TRUE	5	C	intron_variant;non_coding_transcript_variant	MODIFIER	MIR3936HG	0.8328	0.745	0.6548	0.6769	0.408	-	0.657	0.627244	4.7947e-72	Thyroid
rs272852	G	A	131688767	0.6662	3.4112	0.000323394	0.509127	5	TRUE	5	A	intron_variant;non_coding_transcript_variant	MODIFIER	MIR3936HG	0.6778	0.6729	0.3264	0.5845	0.3282	-	8.453	0.526397	2.01896e-85	Muscle_Skeletal
rs273902	G	A	131692966	0.6662	3.29553	0.000491174	0.582085	5	TRUE	5	A	intron_variant;non_coding_transcript_variant	MODIFIER	MIR3936HG	0.7587	0.6787	0.3502	0.5885	0.3333	-	1.211	0.529386	6.42994e-82	Muscle_Skeletal
rs183894	T	C	131693057	0.6641	3.31711	0.000454765	0.568551	5	TRUE	5	C	intron_variant;non_coding_transcript_variant	MODIFIER	MIR3936HG	0.7587	0.6787	0.3502	0.5885	0.3333	-	2.985	0.529386	6.42994e-82	Muscle_Skeletal
rs4705938	T	C	131694077	0.5327	4.02721	2.82211e-05	0.147875	5	TRUE	5	C	intron_variant;non_coding_transcript_variant	MODIFIER	MIR3936HG	0.1407	0.3127	0.001	0.4394	0.1012	Height+GIANT+rs4705938;Asthma_and_cardiovascular_disease+NHGRI-EBI_GWAS_catalog+rs4705938;Intracranial_aneurysm+NHGRI-EBI_GWAS_catalog+rs4705938;Lung_function_FVC+NHGRI-EBI_GWAS_catalog+rs4705938	0.437	-0.501401	5.04103e-58	Cells_Cultured_fibroblasts
rs273900	G	A	131694606	0.6598	3.74413	9.05101e-05	0.281272	5	TRUE	5	A	intron_variant;non_coding_transcript_variant	MODIFIER	MIR3936HG	0.6778	0.6729	0.3264	0.5845	0.3282	-	3.657	0.526397	2.01896e-85	Muscle_Skeletal
rs273897	C	T	131696330	0.6641	3.40947	0.000325448	0.509494	5	TRUE	5	G	intron_variant;non_coding_transcript_variant	MODIFIER	MIR3936HG	-	-	-	-	-	-	1.2	0.529386	6.42994e-82	Muscle_Skeletal
rs274546	A	G	131699867	0.6641	3.3689	0.000377342	0.536722	5	TRUE	5	G	intron_variant;non_coding_transcript_variant	MODIFIER	MIR3936HG	0.7587	0.6787	0.3502	0.5885	0.3333	Height+GIANT+rs274546;Height+NHGRI-EBI_GWAS_catalog+rs274546	5.966	0.529386	6.42994e-82	Muscle_Skeletal
rs441969	G	A	131702120	0.6612	3.68222	0.000115605	0.315306	5	TRUE	5	A	upstream_gene_variant	MODIFIER	SLC22A5	0.677	0.6744	0.3264	0.5934	0.3282	-	0.311	0.51417	8.35139e-81	Muscle_Skeletal
rs10060615	T	C	131708877	0.5114	4.16706	1.54279e-05	0.104164	5	TRUE	5	A	intron_variant	MODIFIER	SLC22A5	-	-	-	-	-	SLC22A5-related_primary_systemic_carnitine_deficiency+DDG2P+ENSG00000197375;Systemic_primary_carnitine_deficiency+DDG2P+ENSG00000197375;CARNITINE_DEFICIENCY__SYSTEMIC_PRIMARY+MIM_morbid+ENSG00000197375;Systemic_primary_carnitine_deficiency+Orphanet+ENSG00000197375;Diastolic_blood_pressure+NHGRI-EBI_GWAS_catalog+rs10060615	4.12	-0.463131	3.24304e-54	Skin_Sun_Exposed_Lower_leg
rs17622208	G	A	131717050	0.532	3.76424	8.35293e-05	0.271012	5	TRUE	5	A	intron_variant	MODIFIER	SLC22A5	0.143	0.3141	0.001	0.4404	0.1012	SLC22A5-related_primary_systemic_carnitine_deficiency+DDG2P+ENSG00000197375;Systemic_primary_carnitine_deficiency+DDG2P+ENSG00000197375;CARNITINE_DEFICIENCY__SYSTEMIC_PRIMARY+MIM_morbid+ENSG00000197375;Systemic_primary_carnitine_deficiency+Orphanet+ENSG00000197375;Height+GIANT+rs17622208;Asthma_and_cardiovascular_disease+NHGRI-EBI_GWAS_catalog+rs17622208	0.925	-0.501368	1.82721e-57	Cells_Cultured_fibroblasts		Polyspecific organic cation transporters in the liver, kidney, intestine, and other organs are critical for elimination of many endogenous small organic cations as well as a wide array of drugs and environmental toxins. The encoded protein is a plasma integral membrane protein which functions both as an organic cation transporter and as a sodium-dependent high affinity carnitine transporter. The …
rs114156841	C	T	25427508	0.08097	3.58403	0.000169166	0.378007	6	TRUE	1	A	intron_variant	MODIFIER	CARMIL1	-	-	-	-	-	-	0.625	NA	NA	NA
rs11754724	C	G	25431665	0.08168	3.51731	0.000217972	0.427815	6	TRUE	1	G	intron_variant	MODIFIER	CARMIL1	0.0303	0.0447	0	0.0368	0.0061	-	4.922	NA	NA	NA
rs62392389	G	A	25455419	0.1307	4.06802	2.37069e-05	0.132834	6	TRUE	1	A	intron_variant	MODIFIER	CARMIL1	0.0401	0.1369	0.248	0.0765	0.1176	-	1.979	0.302693	0.000197575	Thyroid
rs79606827	C	T	25466589	0.1321	4.15806	1.60483e-05	0.107094	6	TRUE	1	T	intron_variant	MODIFIER	CARMIL1	0.0832	0.1369	0.1915	0.0676	0.1155	-	0.529	NA	NA	NA
rs74525527	G	A	25469120	0.1328	3.55614	0.000188173	0.397262	6	TRUE	1	A	intron_variant	MODIFIER	CARMIL1	0.1082	0.1354	0.1825	0.0616	0.1084	-	0.325	0.364235	7.97501e-05	Esophagus_Mucosa		The encoded protein is a secreted calcium-binding protein which is found in the cytoplasm. It is related to calbindin D-28K and calretinin. This protein is thought to be involved in KCL-stimulated calcium flux and cell proliferation. [provided by RefSeq, Jul 2008] GeneCards Summary for SCGN Gene SCGN (Secretagogin, EF-Hand Calcium Binding Protein) is a Protein Coding gene. Diseases associated wit…
rs139397355	T	C	25654717	0.06747	4.25332	1.0531e-05	0.0826461	6	TRUE	1	C	intron_variant	MODIFIER	SCGN	0.0023	0.0403	0	0.0278	0	-	6.917	-0.470508	0.000123302	Esophagus_Mucosa
rs115809796	A	G	25657291	0.08523	4.24444	1.0957e-05	0.0851287	6	TRUE	1	G	intron_variant	MODIFIER	SCGN	0.0166	0.0562	0.004	0.0368	0.0358	Iron_status_biomarkers__iron_levels_+NHGRI-EBI_GWAS_catalog+rs115809796	0.161	NA	NA	NA
rs28360622	G	A	25691898	0.2543	3.31179	0.000463511	0.571114	6	TRUE	1	A	intron_variant	MODIFIER	SCGN	0.1452	0.1787	0.0873	0.2296	0.1984	-	6.439	-0.329318	7.79046e-18	Whole_Blood
rs34582964	G	A	25703188	0.2607	3.52393	0.000212602	0.424199	6	TRUE	1	A	downstream_gene_variant	MODIFIER	SCGN	0.1528	0.1787	0.0942	0.2306	0.2045	-	10.98	-0.317336	5.3743e-17	Whole_Blood
rs34589724	T	G	25703286	0.2543	3.57781	0.000173242	0.381285	6	TRUE	1	G	downstream_gene_variant	MODIFIER	SCGN	0.1725	0.1801	0.0942	0.2306	0.2045	-	2.955	-0.309372	1.87733e-16	Whole_Blood
rs9467577	T	C	25706366	0.2706	3.32989	0.000434406	0.562504	6	TRUE	1	C	downstream_gene_variant	MODIFIER	SCGN	0.2844	0.1902	0.0962	0.2505	0.2076	-	3.81	-0.285641	2.25918e-15	Whole_Blood
rs9467578	C	T	25706546	0.2706	3.32989	0.000434406	0.562504	6	TRUE	1	A	downstream_gene_variant	MODIFIER	SCGN	-	-	-	-	-	-	1.556	-0.285641	2.25918e-15	Whole_Blood
rs9461199	T	A	25707636	0.2706	3.36296	0.000385564	0.540988	6	TRUE	1	A	intergenic_variant	MODIFIER	-	0.2844	0.1902	0.0962	0.2505	0.2076	-	9.121	-0.284677	2.70751e-15	Whole_Blood
rs6456688	T	C	25708960	0.5249	3.24236	0.00059272	0.617775	6	TRUE	1	C	intergenic_variant	MODIFIER	-	0.5371	0.3876	0.2391	0.4851	0.5031	-	1.254	0.414681	1.50507e-22	Skin_Sun_Exposed_Lower_leg
rs9461201	C	T	25710410	0.2706	3.23503	0.000608143	0.622833	6	TRUE	1	T	intergenic_variant	MODIFIER	-	0.2867	0.1902	0.1062	0.2505	0.2076	-	0.462	-0.280185	8.22876e-15	Whole_Blood		Histones are basic nuclear proteins that are responsible for the nucleosome structure of the chromosomal fiber in eukaryotes. Nucleosomes consist of approximately 146 bp of DNA wrapped around a histone octamer composed of pairs of each of the four core histones (H2A, H2B, H3, and H4). The chromatin fiber is further compacted through the interaction of a linker histone, H1, with the DNA between th…
rs7771468	A	T	25713568	0.2543	4.08002	2.25161e-05	0.12863	6	TRUE	1	T	intergenic_variant	MODIFIER	-	0.174	0.1801	0.1042	0.2306	0.2055	-	4.383	-0.30154	1.11073e-15	Whole_Blood
rs16890970	T	C	25725686	0.2706	3.32205	0.000446786	0.566986	6	TRUE	1	C	upstream_gene_variant	MODIFIER	H2BC1	0.2784	0.1888	0.1062	0.2505	0.2076	-	3.306	-0.277453	1.94612e-14	Whole_Blood		Histones are basic nuclear proteins that are responsible for the nucleosome structure of the chromosomal fiber in eukaryotes. Nucleosomes consist of approximately 146 bp of DNA wrapped around a histone octamer composed of pairs of each of the four core histones (H2A, H2B, H3, and H4). The chromatin fiber is further compacted through the interaction of a linker histone, H1, with the DNA between th…
rs142115394	C	T	25727740	0.07244	4.05	2.56089e-05	0.139707	6	TRUE	1	G	upstream_gene_variant	MODIFIER	H2AC1	-	-	-	-	-	-	0.646	-0.466743	5.16803e-05	Esophagus_Mucosa
rs17320614	C	T	25727921	0.2536	3.83019	6.40213e-05	0.233006	6	TRUE	1	T	upstream_gene_variant	MODIFIER	H2AC1	0.1573	0.1787	0.1042	0.2306	0.2055	-	4.157	-0.309764	3.40013e-16	Whole_Blood
rs7746944	C	T	25728176	0.2706	3.25766	0.000561677	0.609111	6	TRUE	1	T	upstream_gene_variant	MODIFIER	H2AC1	0.292	0.1902	0.1062	0.2505	0.2076	-	1.066	-0.279173	1.04196e-14	Whole_Blood
rs7775820	T	C	25734800	0.2543	3.76028	8.48628e-05	0.272749	6	TRUE	1	C	intron_variant;non_coding_transcript_variant	MODIFIER	-	0.1596	0.1787	0.1042	0.2306	0.2045	-	4.963	-0.309616	2.4424e-16	Whole_Blood
rs28385589	C	T	25734882	0.2536	3.70912	0.000103991	0.299953	6	TRUE	1	A	intron_variant;non_coding_transcript_variant	MODIFIER	-	0.0023	0	0	0	0	-	0.303	-0.309616	2.4424e-16	Whole_Blood
rs115522290	A	G	25736018	0.09659	3.35321	0.000399398	0.548191	6	TRUE	1	G	intron_variant;non_coding_transcript_variant	MODIFIER	-	0.0189	0.0663	0.0089	0.0537	0.0562	-	4.93	-0.327291	0.000118626	Esophagus_Mucosa
rs6906814	C	T	25743645	0.255	3.23334	0.000611752	0.624451	6	TRUE	1	T	intergenic_variant	MODIFIER	-	0.1566	0.1787	0.1042	0.2296	0.2045	-	2.992	-0.308553	4.20826e-16	Whole_Blood
rs9885831	C	A	25750793	0.2699	3.28432	0.00051115	0.592191	6	TRUE	1	A	upstream_gene_variant	MODIFIER	SLC17A4	0.2912	0.1902	0.1062	0.2495	0.2076	-	0.557	-0.27821	1.24258e-14	Whole_Blood		Phosphate homeostasis is maintained by regulating intake, intestinal absorption, bone deposition and resorption, and renal excretion of phosphate. The central molecule in the control of phosphate excretion from the kidney is the sodium/phosphate cotransporter NPT1 (SLC17A1; MIM 182308), which is located in the renal proximal tubule. NPT1 uses the transmembrane electrochemical potential gradient o…
rs114892943	A	C	25751125	0.09659	3.36486	0.000382917	0.539723	6	TRUE	1	C	upstream_gene_variant	MODIFIER	SLC17A4	0.0182	0.0663	0.0089	0.0527	0.0562	-	3.788	-0.327291	0.000118626	Esophagus_Mucosa		thyroid hormone transporte
rs139812224	T	C	27300576	0.08026	4.32352	7.67812e-06	0.0665147	6	TRUE	2	C	intergenic_variant	MODIFIER	-	0.0083	0.0504	0	0.0378	0.001	-	4.439	0.784214	9.95817e-08	Adipose_Subcutaneous
rs9357037	C	G	27327349	0.1953	3.72965	9.58712e-05	0.28852	6	TRUE	2	G	non_coding_transcript_exon_variant	MODIFIER	-	0.1165	0.232	0.4127	0.2336	0.2526	-	0.153	-0.783146	5.53388e-84	Artery_Tibial
rs74463919	C	T	27342747	0.08452	3.36287	0.00038569	0.540988	6	TRUE	2	T	intron_variant;non_coding_transcript_variant	MODIFIER	-	0.0477	0.0519	0	0.0388	0.001	-	9.672	0.768807	7.20399e-08	Adipose_Subcutaneous
rs78699214	A	T	27343515	0.08452	3.35978	0.000390028	0.543734	6	TRUE	2	T	upstream_gene_variant	MODIFIER	-	0.0477	0.0519	0	0.0388	0.001	-	11.64	0.768807	7.20399e-08	Adipose_Subcutaneous
rs149754455	A	G	27355812	0.08239	3.62542	0.000144245	0.354225	6	TRUE	2	G	upstream_gene_variant	MODIFIER	ZNF391	0.0091	0.049	0	0.0368	0.001	-	6.669	0.823761	3.45058e-08	Adipose_Subcutaneous		Predicted to enable DNA-binding transcription repressor activity, RNA polymerase II-specific and RNA polymerase II transcription regulatory region sequence-specific DNA binding activity. Predicted to be involved in negative regulation of transcription by RNA polymerase II. Predicted to be located in nucleus. [provided by Alliance of Genome Resources, Apr 2022] GeneCards Summary for ZNF391 Gene ZN…
rs115397636	C	T	28684132	0.09233	3.37133	0.000374036	0.534163	6	TRUE	2	T	intergenic_variant	MODIFIER	-	0.1051	0.0648	0.0089	0.0517	0.0481	-	8.039	0.570643	2.2064e-09	Cells_Cultured_fibroblasts
rs150120410	G	A	28686390	0.09233	3.38815	0.000351833	0.52409	6	TRUE	2	A	intergenic_variant	MODIFIER	-	0.1051	0.0648	0.0079	0.0517	0.0481	-	1.399	0.570643	2.2064e-09	Cells_Cultured_fibroblasts
rs114108993	G	A	28693765	0.0902	4.03445	2.73654e-05	0.145423	6	TRUE	2	A	intergenic_variant	MODIFIER	-	0.0083	0.0576	0	0.0477	0.002	-	1.452	0.773166	1.99694e-09	Heart_Atrial_Appendage
rs116539185	A	G	28697091	0.09233	3.95617	3.80809e-05	0.171704	6	TRUE	2	C	upstream_gene_variant	MODIFIER	RPSAP2	-	-	-	-	-	-	2.09	0.570643	2.2064e-09	Cells_Cultured_fibroblasts		RPSAP2 (Ribosomal Protein SA Pseudogene 2) is a Pseudogene.
rs57876318	T	C	28714204	0.09943	3.45737	0.000272737	0.475371	6	TRUE	2	C	intergenic_variant	MODIFIER	-	0.1967	0.0821	0.0179	0.0656	0.0777	-	6.207	0.572488	5.43681e-08	Thyroid
rs115169585	C	T	28729812	0.09233	3.26458	0.000548132	0.603406	6	TRUE	2	T	intergenic_variant	MODIFIER	-	0.1051	0.0648	0.0079	0.0517	0.0481	-	5.989	0.570643	2.2064e-09	Cells_Cultured_fibroblasts		NOP56P1 (NOP56 Ribonucleoprotein Pseudogene 1) is a Pseudogene.
rs61270555	C	T	28752701	0.1065	3.24506	0.000587125	0.615915	6	TRUE	2	T	upstream_gene_variant	MODIFIER	NOP56P1	0.1044	0.0648	0.0079	0.0517	0.0481	-	3.493	0.570643	2.2064e-09	Cells_Cultured_fibroblasts
rs150548387	A	G	28800281	0.09446	3.27946	0.00052003	0.593849	6	TRUE	2	G	downstream_gene_variant	MODIFIER	-	0.1074	0.0648	0.0079	0.0527	0.0481	Daytime_sleep_phenotypes+NHGRI-EBI_GWAS_catalog+rs150548387	6.037	0.570643	2.2064e-09	Cells_Cultured_fibroblasts
rs2038887	T	C	28830191	0.09304	3.40367	0.00033243	0.512203	6	TRUE	2	C	intron_variant;non_coding_transcript_variant	MODIFIER	LINC01623	0.1089	0.0648	0.0079	0.0527	0.0481	-	5.585	0.570643	2.2064e-09	Cells_Cultured_fibroblasts
rs116024793	C	A	28837036	0.09304	3.80413	7.11504e-05	0.248462	6	TRUE	2	A	upstream_gene_variant	MODIFIER	LINC01623	0.1074	0.0634	0.0079	0.0527	0.0481	-	1.713	0.570643	2.2064e-09	Cells_Cultured_fibroblasts
rs115096560	C	T	28839947	0.09304	4.24988	1.06942e-05	0.0837994	6	TRUE	2	T	regulatory_region_variant	MODIFIER	-	0.1074	0.0634	0.0079	0.0527	0.0481	-	1.05	0.558099	5.44394e-09	Cells_Cultured_fibroblasts
rs148017129	C	T	28840901	0.09304	4.18454	1.42872e-05	0.100258	6	TRUE	2	T	intergenic_variant	MODIFIER	-	0.1074	0.0648	0.0079	0.0527	0.0481	-	3.083	0.570643	2.2064e-09	Cells_Cultured_fibroblasts
rs115227125	C	G	28841615	0.09304	4.17354	1.4995e-05	0.102309	6	TRUE	2	G	intergenic_variant	MODIFIER	-	0.1074	0.0648	0.0079	0.0527	0.0481	-	6.2	0.570643	2.2064e-09	Cells_Cultured_fibroblasts
rs16894407	G	C	28847310	0.09304	3.87789	5.26839e-05	0.210238	6	TRUE	2	C	intergenic_variant	MODIFIER	-	0.1074	0.0648	0.0079	0.0527	0.0481	-	0.744	0.570643	2.2064e-09	Cells_Cultured_fibroblasts		ZNF90P2 (Zinc Finger Protein 90 Pseudogene 2) is a Pseudogene.
rs116786917	C	T	28853097	0.09304	4.03833	2.69166e-05	0.144426	6	TRUE	2	T	downstream_gene_variant	MODIFIER	ZNF90P2	0.1097	0.0648	0.0079	0.0527	0.047	-	1.035	0.536628	1.59445e-08	Cells_Cultured_fibroblasts
rs2148008	T	C	28855831	0.09233	3.92511	4.33444e-05	0.186036	6	TRUE	2	C	downstream_gene_variant	MODIFIER	ZNF90P2	0.1006	0.0634	0.0079	0.0527	0.0501	-	0.81	0.570643	2.2064e-09	Cells_Cultured_fibroblasts
rs116815623	T	A	28864130	0.09304	3.90506	4.71013e-05	0.197084	6	TRUE	2	A	upstream_gene_variant	MODIFIER	HCG14	0.1097	0.0648	0.0079	0.0527	0.0481	-	3.974	0.570643	2.2064e-09	Cells_Cultured_fibroblasts		HCG14 (HLA Complex Group 14) is an RNA Gene, and is affiliated with the lncRNA class. Diseases associated with HCG14 include Gluten Allergy.
rs57564128	T	C	28878183	0.09375	4.04221	2.64747e-05	0.142774	6	TRUE	2	C	intron_variant	MODIFIER	TRIM27	0.1104	0.0648	0.0079	0.0527	0.0481	Differentiated_thyroid_carcinoma+Orphanet+ENSG00000204713	1.705	0.570643	2.2064e-09	Cells_Cultured_fibroblasts
rs115060784	T	C	28887022	0.09375	3.99369	3.25264e-05	0.159449	6	TRUE	2	C	intron_variant	MODIFIER	TRIM27	0.1097	0.0648	0.0079	0.0527	0.0481	Differentiated_thyroid_carcinoma+Orphanet+ENSG00000204713	0.728	0.570643	2.2064e-09	Cells_Cultured_fibroblasts		This gene encodes a member of the tripartite motif (TRIM) family. The TRIM motif includes three zinc-binding domains, a RING, a B-box type 1 and a B-box type 2, and a coiled-coil region. This protein localizes to the nuclear matrix. It interacts with the enhancer of polycomb protein and represses gene transcription. It is also thought to be involved in the differentiation of male germ cells. Fusi…
rs59889558	G	T	28895695	0.09375	4.02474	2.85187e-05	0.14821	6	TRUE	2	T	upstream_gene_variant	MODIFIER	TRIM27	0.1097	0.0648	0.0079	0.0527	0.0481	-	0.559	0.570643	2.2064e-09	Cells_Cultured_fibroblasts
rs114683528	G	T	28916835	0.09375	4.92206	4.28189e-07	0.00793723	6	TRUE	2	A	downstream_gene_variant	MODIFIER	LINC01556	-	-	-	-	-	Daytime_sleep_phenotypes+NHGRI-EBI_GWAS_catalog+rs114683528	0.85	0.570643	2.2064e-09	Cells_Cultured_fibroblasts
rs115283594	A	T	28941693	0.09375	4.35533	6.64321e-06	0.0599874	6	TRUE	2	T	upstream_gene_variant	MODIFIER	KRT18P1	0.1135	0.0634	0.0079	0.0517	0.0491	-	7.05	-0.398082	9.61552e-09	Artery_Tibial		KRT18P1 (Keratin 18 Pseudogene 1) is a Pseudogene.
rs114348043	C	G	28982799	0.09233	3.82484	6.54294e-05	0.23548	6	TRUE	2	G	intergenic_variant	MODIFIER	-	0.1067	0.0634	0.0089	0.0517	0.0491	-	6.03	-0.408259	3.23397e-09	Artery_Tibial
rs115180879	C	T	28984623	0.09233	3.6948	0.00011003	0.308761	6	TRUE	2	T	TF_binding_site_variant	MODIFIER	-	0.1067	0.0634	0.0079	0.0527	0.0481	-	3.768	-0.408259	3.23397e-09	Artery_Tibial		OR2W1-AS1 (OR2W1 Antisense RNA 1) is an RNA Gene, and is affiliated with the lncRNA class.
rs114005445	C	T	29003639	0.09233	3.57317	0.00017634	0.385129	6	TRUE	2	T	upstream_gene_variant	MODIFIER	OR2W1-AS1	0.1067	0.0634	0.0079	0.0527	0.0491	-	0.758	-0.408259	3.23397e-09	Artery_Tibial
rs41424052	T	C	29010003	0.09162	3.44508	0.000285447	0.484314	6	TRUE	2	C	downstream_gene_variant	MODIFIER	OR2W1	0.0976	0.0634	0.0079	0.0517	0.0491	-	8.317	-0.408259	3.23397e-09	Artery_Tibial		Olfactory receptors interact with odorant molecules in the nose, to initiate a neuronal response that triggers the perception of a smell. The olfactory receptor proteins are members of a large family of G-protein-coupled receptors (GPCR) arising from single coding-exon genes. Olfactory receptors share a 7-transmembrane domain structure with many neurotransmitter and hormone receptors and are resp…
rs114680448	A	G	29029361	0.1016	3.55864	0.000186391	0.395761	6	TRUE	2	G	intron_variant;non_coding_transcript_variant	MODIFIER	OR2W1-AS1	0.1089	0.0634	0.0079	0.0527	0.0491	-	4.156	-0.408259	3.23397e-09	Artery_Tibial
rs116611655	G	C	29050257	0.09233	3.7155	0.0001014	0.296949	6	TRUE	2	C	downstream_gene_variant	MODIFIER	OR2B3	0.1067	0.0634	0.0079	0.0527	0.0491	-	4.751	-0.408259	3.23397e-09	Artery_Tibial		Olfactory receptors interact with odorant molecules in the nose, to initiate a neuronal response that triggers the perception of a smell. The olfactory receptor proteins are members of a large family of G-protein-coupled receptors (GPCR) arising from single coding-exon genes. Olfactory receptors share a 7-transmembrane domain structure with many neurotransmitter and hormone receptors and are resp…
rs138167827	C	T	29051718	0.09233	3.67669	0.000118142	0.319107	6	TRUE	2	T	downstream_gene_variant	MODIFIER	OR2B3	0.1067	0.0634	0.0079	0.0527	0.0491	-	1.965	-0.408259	3.23397e-09	Artery_Tibial
rs17177937	G	A	29534695	0.2223	3.94991	3.90898e-05	0.174489	6	TRUE	2	A	intron_variant	MODIFIER	GABBR1	0.2035	0.219	0.2212	0.1859	0.2638	GABBR1-associated_neurodevelopmental_disorder+DDG2P+ENSG00000204681	0.391	0.503813	1.08429e-10	Skin_Not_Sun_Exposed_Suprapubic
rs12525160	G	A	29535217	0.223	3.97083	3.5812e-05	0.165662	6	TRUE	2	A	intron_variant	MODIFIER	GABBR1	0.2027	0.219	0.2212	0.1869	0.2648	GABBR1-associated_neurodevelopmental_disorder+DDG2P+ENSG00000204681	0.806	0.503813	1.08429e-10	Skin_Not_Sun_Exposed_Suprapubic
rs4449657	T	C	29535702	0.2223	4.00345	3.12127e-05	0.156268	6	TRUE	2	C	intron_variant	MODIFIER	GABBR1	0.2126	0.219	0.2222	0.1859	0.2648	GABBR1-associated_neurodevelopmental_disorder+DDG2P+ENSG00000204681	6.738	0.503813	1.08429e-10	Skin_Not_Sun_Exposed_Suprapubic
rs28893510	T	C	29536358	0.2223	4.03775	2.69835e-05	0.144464	6	TRUE	2	A	intron_variant	MODIFIER	GABBR1	-	-	-	-	-	GABBR1-associated_neurodevelopmental_disorder+DDG2P+ENSG00000204681	4.539	0.503813	1.08429e-10	Skin_Not_Sun_Exposed_Suprapubic		This gene encodes a receptor for gamma-aminobutyric acid (GABA), which is the main inhibitory neurotransmitter in the mammalian central nervous system. This receptor functions as a heterodimer with GABA(B) receptor 2. Defects in this gene may underlie brain disorders such as schizophrenia and epilepsy. Alternative splicing generates multiple transcript variants, but the full-length nature of some…
rs28893511	G	A	29536380	0.223	4.08041	2.24783e-05	0.128597	6	TRUE	2	A	intron_variant	MODIFIER	GABBR1	0.2126	0.219	0.2222	0.1859	0.2648	GABBR1-associated_neurodevelopmental_disorder+DDG2P+ENSG00000204681	1.824	0.503813	1.08429e-10	Skin_Not_Sun_Exposed_Suprapubic
rs3025653	G	A	29539402	0.06179	3.4381	0.000292909	0.488621	6	TRUE	2	A	upstream_gene_variant	MODIFIER	OR2H5P	0.0008	0.0331	0.002	0.0437	0.0317	GABBR1-associated_neurodevelopmental_disorder+DDG2P+ENSG00000204681	2.662	1.08825	1.36839e-17	Artery_Tibial
rs3025652	G	A	29539765	0.2315	3.66502	0.000123662	0.326746	6	TRUE	2	A	upstream_gene_variant	MODIFIER	OR2H5P	0.2126	0.219	0.2212	0.1869	0.2648	GABBR1-associated_neurodevelopmental_disorder+DDG2P+ENSG00000204681;Behcet_Syndrome+dbGaP+rs3025652;Eosinophil_counts+NHGRI-EBI_GWAS_catalog+rs3025652	0.216	0.503813	1.08429e-10	Skin_Not_Sun_Exposed_Suprapubic		Olfactory receptors interact with odorant molecules in the nose, to initiate a neuronal response that triggers the perception of a smell. The olfactory receptor proteins are members of a large family of G-protein-coupled receptors (GPCR) arising from single coding-exon genes. Olfactory receptors share a 7-transmembrane domain structure with many neurotransmitter and hormone receptors and are resp…
rs3025651	T	G	29539914	0.1214	3.91016	4.61182e-05	0.194386	6	TRUE	2	G	upstream_gene_variant	MODIFIER	OR2H5P	0.112	0.085	0	0.0656	0.0041	GABBR1-associated_neurodevelopmental_disorder+DDG2P+ENSG00000204681	8.596	1.02798	4.96223e-10	Heart_Atrial_Appendage
rs28986293	C	T	29540092	0.2216	3.9106	4.60341e-05	0.19419	6	TRUE	2	T	upstream_gene_variant	MODIFIER	OR2H5P	0.2126	0.219	0.2222	0.1859	0.2658	GABBR1-associated_neurodevelopmental_disorder+DDG2P+ENSG00000204681	0.732	0.503813	1.08429e-10	Skin_Not_Sun_Exposed_Suprapubic
rs1003581	G	A	29540204	0.2358	3.3287	0.000436267	0.562968	6	TRUE	2	A	upstream_gene_variant	MODIFIER	OR2H5P	0.2791	0.2421	0.3591	0.1968	0.4284	GABBR1-associated_neurodevelopmental_disorder+DDG2P+ENSG00000204681	0.696	-0.657506	4.16173e-10	Pancreas
rs72507814	A	G	29541566	0.1271	3.88575	5.1008e-05	0.206902	6	TRUE	2	G	upstream_gene_variant	MODIFIER	OR2H5P	0.1778	0.0893	0.0833	0.0696	0.0521	GABBR1-associated_neurodevelopmental_disorder+DDG2P+ENSG00000204681	0.251	0.911218	5.06402e-10	Heart_Atrial_Appendage
rs3025650	T	C	29542947	0.1271	3.91643	4.49344e-05	0.190824	6	TRUE	2	C	upstream_gene_variant	MODIFIER	TMEM183AP1	0.1785	0.0893	0.0833	0.0696	0.0511	GABBR1-associated_neurodevelopmental_disorder+DDG2P+ENSG00000204681	2.235	0.911218	5.06402e-10	Heart_Atrial_Appendage		TMEM183AP1 (TMEM183A Pseudogene 1) is a Pseudogene.
rs362525	T	G	29543646	0.228	4.18581	1.42076e-05	0.0998344	6	TRUE	2	C	upstream_gene_variant	MODIFIER	TMEM183AP1	-	-	-	-	-	GABBR1-associated_neurodevelopmental_disorder+DDG2P+ENSG00000204681	5.682	0.427951	1.85019e-10	Adipose_Subcutaneous
rs3132604	C	T	30741226	0.1825	3.3506	0.00040319	0.549555	6	TRUE	3	T	intron_variant;non_coding_transcript_variant	MODIFIER	HCG20	0.2784	0.1268	0.0337	0.1481	0.1155	-	2.513	-0.471483	4.95783e-16	Skin_Sun_Exposed_Lower_leg		HCG20 (HLA Complex Group 20) is an RNA Gene, and is affiliated with the lncRNA class. Diseases associated with HCG20 include Cortical Dysplasia, Complex, With Other Brain Malformations 6 and Complex Cortical Dysplasia
rs3218804	G	A	30875603	0.0767	3.30853	0.000468938	0.572908	6	TRUE	3	A	upstream_gene_variant	MODIFIER	GTF2H4	0.121	0.0706	0.0476	0.0358	0.0337	-	9.665	-0.386911	4.69624e-07	Artery_Tibial
rs6926224	C	T	30882689	0.0767	3.62856	0.000142502	0.35195	6	TRUE	3	T	downstream_gene_variant	MODIFIER	GTF2H4	0.121	0.0706	0.0476	0.0358	0.0327	Combined_oxidative_phosphorylation_deficiency_20+MIM_morbid+ENSG00000137411;ClinVar:_phenotype_not_specified+ClinVar+rs6926224	6.954	-0.386911	4.69624e-07	Artery_Tibial		Enables RNA polymerase II general transcription initiation factor activity. Involved in transcription by RNA polymerase II. Located in nuclear speck. Part of core TFIIH complex portion of holo TFIIH complex and transcription factor TFIID complex. [provided by Alliance of Genome Resources, Apr 2022] GeneCards Summary for GTF2H4 Gene GTF2H4 (General Transcription Factor IIH Subunit 4) is a Protein …
rs6926723	G	A	30882803	0.0767	3.78155	7.79287e-05	0.262616	6	TRUE	3	A	downstream_gene_variant	MODIFIER	GTF2H4	0.121	0.0706	0.0476	0.0358	0.0327	Combined_oxidative_phosphorylation_deficiency_20+MIM_morbid+ENSG00000137411;ClinVar:_phenotype_not_specified+ClinVar+rs6926723;ClinVar:_phenotype_not_specified+ClinVar+rs6926723	0.475	-0.386911	4.69624e-07	Artery_Tibial
rs17189749	G	T	30904535	0.07457	3.97615	3.50207e-05	0.163908	6	TRUE	3	A	upstream_gene_variant	MODIFIER	SFTA2	-	-	-	-	-	Diffuse_panbronchiolitis+Orphanet+ENSG00000168631	3.843	-0.748231	7.23397e-05	Testis		Predicted to be located in Golgi apparatus; extracellular region; and transport vesicle. [provided by Alliance of Genome Resources, Apr 2022] GeneCards Summary for SFTA2 Gene SFTA2 (Surfactant Associated 2) is a Protein Coding gene.
rs75930063	C	T	30908187	0.07457	4.00252	3.13354e-05	0.156579	6	TRUE	3	T	upstream_gene_variant	MODIFIER	MUCL3	0.056	0.0605	0.0476	0.0358	0.0327	Diffuse_panbronchiolitis+Orphanet+ENSG00000168631	0.991	-0.748231	7.23397e-05	Testis		SFTA2--a novel secretory peptide highly expressed in the lung--is modulated by lipopolysaccharide
rs6940037	C	A	30908379	0.07457	4.07286	2.32198e-05	0.130814	6	TRUE	3	A	upstream_gene_variant	MODIFIER	MUCL3	0.056	0.0605	0.0476	0.0358	0.0327	Diffuse_panbronchiolitis+Orphanet+ENSG00000168631	0.564	-0.748231	7.23397e-05	Testis
rs75480495	C	T	30911751	0.07528	3.68014	0.000116551	0.31725	6	TRUE	3	T	intron_variant	MODIFIER	MUCL3	0.0628	0.0605	0.0476	0.0358	0.0327	Diffuse_panbronchiolitis+Orphanet+ENSG00000168631	4.691	-0.334861	4.877e-05	Artery_Tibial		Predicted to be located in cytoplasm and plasma membrane. Predicted to be integral component of membrane. [provided by Alliance of Genome Resources, Apr 2022] GeneCards Summary for MUCL3 Gene MUCL3 (Mucin Like 3) is a Protein Coding gene. Diseases associated with MUCL3 include Panbronchiolitis, Diffuse and Spinocerebellar Ataxia, Autosomal Recessive 8. Among its related pathways are Progeria-asso…
rs79792575	C	T	30920086	0.07812	4.42396	4.84543e-06	0.0482839	6	TRUE	3	T	missense_variant	MODERATE	MUCL3	0.0582	0.072	0.0476	0.0348	0.0337	Diffuse_panbronchiolitis+Orphanet+ENSG00000168631	0.001	0.619147	8.11444e-05	Esophagus_Mucosa
rs45627239	T	C	30921141	0.07884	4.22995	1.16874e-05	0.0882399	6	TRUE	3	C	3_prime_UTR_variant	MODIFIER	MUCL3	0.0651	0.072	0.0476	0.0348	0.0337	Diffuse_panbronchiolitis+Orphanet+ENSG00000168631	2.769	0.591093	2.96953e-05	Artery_Tibial		HCG21 (HLA Complex Group 21) is an RNA Gene, and is affiliated with the lncRNA class. Diseases associated with HCG21 include Indeterminate Leprosy and Borderline Leprosy.
rs7747800	G	T	30927617	0.07812	3.76279	8.40143e-05	0.272054	6	TRUE	3	T	upstream_gene_variant	MODIFIER	HCG21	0.0582	0.072	0.0407	0.0348	0.0337	-	0.72	0.619147	8.11444e-05	Esophagus_Mucosa
rs17196123	C	T	30929977	0.07955	3.52599	0.000210953	0.422374	6	TRUE	3	A	intron_variant;non_coding_transcript_variant	MODIFIER	NAPGP2	-	-	-	-	-	-	0.749	0.619147	8.11444e-05	Esophagus_Mucosa		NAPGP2 (N-Ethylmaleimide-Sensitive Factor Attachment Protein, Gamma Pseudogene 2) is a Pseudogene.
rs9263665	C	G	31086986	0.1122	3.31753	0.000454087	0.568551	6	TRUE	3	G	intron_variant	MODIFIER	CDSN	0.0182	0.0634	0.0427	0.0616	0.1135	Hypotrichosis_simplex_of_the_scalp+DDG2P+ENSG00000204539;HYPOTRICHOSIS_2+MIM_morbid+ENSG00000204539;PEELING_SKIN_SYNDROME_1+MIM_morbid+ENSG00000204539;Hypotrichosis_simplex_of_the_scalp+Orphanet+ENSG00000204539;Peeling_skin_syndrome_type_B+Orphanet+ENSG00000204539	3.479	1.23099	2.84282e-32	Artery_Tibial
rs9263669	A	C	31087276	0.1122	3.31615	0.000456327	0.568551	6	TRUE	3	C	intron_variant	MODIFIER	CDSN	0.0182	0.0634	0.0427	0.0616	0.1135	Hypotrichosis_simplex_of_the_scalp+DDG2P+ENSG00000204539;HYPOTRICHOSIS_2+MIM_morbid+ENSG00000204539;PEELING_SKIN_SYNDROME_1+MIM_morbid+ENSG00000204539;Hypotrichosis_simplex_of_the_scalp+Orphanet+ENSG00000204539;Peeling_skin_syndrome_type_B+Orphanet+ENSG00000204539	4.209	1.23099	2.84282e-32	Artery_Tibial		This gene encodes a protein found in corneodesmosomes, which localize to human epidermis and other cornified squamous epithelia. The encoded protein undergoes a series of cleavages during corneocyte maturation. This gene is highly polymorphic in human populations, and variation has been associated with skin diseases such as psoriasis, hypotrichosis and peeling skin syndrome. The gene is located i…
rs9263697	C	T	31093581	0.1122	3.27217	0.000533636	0.596851	6	TRUE	3	T	5_prime_UTR_variant	MODIFIER	PSORS1C1	0.0189	0.0634	0.0417	0.0616	0.1104	-	0.061	1.23099	2.84282e-32	Artery_Tibial		This gene is one of several genes thought to confer susceptibility to psoriasis and systemic sclerosis, located on chromosome 6 near the major histocompatibility complex (MHC) class I region. [provided by RefSeq, Sep 2011] GeneCards Summary for PSORS1C1 Gene PSORS1C1 (Psoriasis Susceptibility 1 Candidate 1) is a Protein Coding gene. Diseases associated with PSORS1C1 include Peeling Skin Syndrome …
rs28366148	T	C	31572975	0.1264	3.67513	0.000118866	0.320346	6	TRUE	3	C	intergenic_variant	MODIFIER	-	0.1589	0.0965	0.005	0.0696	0.001	-	1.461	0.659626	3.91236e-21	Adipose_Subcutaneous
rs28752480	A	C	31574865	0.125	3.71	0.000103631	0.299261	6	TRUE	3	C	downstream_gene_variant	MODIFIER	UQCRHP1	0.1551	0.0965	0.003	0.0696	0.001	-	1.75	0.661224	1.38303e-21	Adipose_Subcutaneous		UQCRHP1 (Ubiquinol-Cytochrome C Reductase Hinge Protein Pseudogene 1) is a Pseudogene.
rs3130060	A	T	31577099	0.1889	4.8944	4.93042e-07	0.0085913	6	TRUE	3	T	downstream_gene_variant	MODIFIER	UQCRHP1	0.1437	0.1196	0.002	0.1392	0.001	Hip_circumference_adjusted_for_BMI+NHGRI-EBI_GWAS_catalog+rs3130060;Waist-hip_index+NHGRI-EBI_GWAS_catalog+rs3130060;Waist-to-hip_ratio_adjusted_for_BMI+NHGRI-EBI_GWAS_catalog+rs3130060	3.146	NA	NA	NA
rs73396280	T	C	31579520	0.1243	4.466	3.98483e-06	0.0418022	6	TRUE	3	C	upstream_gene_variant	MODIFIER	AIF1	0.1558	0.0965	0.003	0.0696	0.001	-	5.334	0.733528	5.03169e-23	Esophagus_Muscularis
rs3132451	G	C	31582025	0.1918	3.80384	7.12346e-05	0.248588	6	TRUE	3	C	upstream_gene_variant	MODIFIER	AIF1	0.2103	0.085	0.0724	0.1561	0.1166	Blood_protein_levels+NHGRI-EBI_GWAS_catalog+rs3132451;Blood_protein_levels+NHGRI-EBI_GWAS_catalog+rs3132451;Blood_protein_levels+NHGRI-EBI_GWAS_catalog+rs3132451;Hip_circumference_adjusted_for_BMI+NHGRI-EBI_GWAS_catalog+rs3132451;Rosacea_symptom_severity+NHGRI-EBI_GWAS_catalog+rs3132451;Waist-hip_index+NHGRI-EBI_GWAS_catalog+rs3132451;Waist-to-hip_ratio_adjusted_for_BMI+NHGRI-EBI_GWAS_catalog+rs3…	2.291	-0.520996	3.52918e-28	Thyroid		This gene encodes a protein that binds actin and calcium. This gene is induced by cytokines and interferon and may promote macrophage activation and growth of vascular smooth muscle cells and T-lymphocytes. Polymorphisms in this gene may be associated with systemic sclerosis. Alternative splicing results in multiple transcript variants, but the full-length and coding nature of some of these varia…
rs73396284	T	C	31582572	0.1236	4.70033	1.29871e-06	0.0182516	6	TRUE	3	C	upstream_gene_variant	MODIFIER	AIF1	0.1452	0.0965	0.002	0.0696	0.001	-	1.746	0.733026	1.46189e-22	Esophagus_Muscularis
rs45552734	C	T	31583699	0.1548	4.03489	2.7314e-05	0.14533	6	TRUE	3	T	intron_variant	MODIFIER	AIF1	0.2572	0.1282	0.0069	0.1074	0.0184	-	8.999	0.636772	1.7499e-28	Esophagus_Muscularis
rs3130621	T	C	31587083	0.1683	3.2298	0.000619394	0.627656	6	TRUE	3	C	upstream_gene_variant	MODIFIER	PRRC2A	0.2103	0.0793	0.0714	0.1461	0.1155	-	4.12	-0.661763	7.14064e-29	Nerve_Tibial		A cluster of genes, BAT1-BAT5, has been localized in the vicinity of the genes for TNF alpha and TNF beta. These genes are all within the human major histocompatibility complex class III region. This gene has microsatellite repeats which are associated with the age-at-onset of insulin-dependent diabetes mellitus (IDDM) and possibly thought to be involved with the inflammatory process of pancreati…
rs6926082	T	C	31588686	0.1179	5.14789	1.31719e-07	0.00313345	6	TRUE	3	C	intron_variant	MODIFIER	PRRC2A	0.1634	0.098	0.004	0.0736	0.002	-	14.88	NA	NA	NA
rs3115665	C	G	31589264	0.1712	3.61779	0.000148563	0.359706	6	TRUE	3	G	intron_variant	MODIFIER	PRRC2A	0.211	0.0807	0.0714	0.1461	0.1155	Autism_spectrum_disorder_or_schizophrenia+NHGRI-EBI_GWAS_catalog+rs3115665;Chronic_glomerulonephritis+NHGRI-EBI_GWAS_catalog+rs3115665	5.449	NA	NA	NA
rs3130070	A	G	31591808	0.1683	3.4582	0.000271901	0.474427	6	TRUE	3	G	intron_variant	MODIFIER	PRRC2A	0.211	0.0793	0.0714	0.1461	0.1155	-	0.095	-0.661763	7.14064e-29	Nerve_Tibial
rs3130622	G	C	31592524	0.1683	3.41834	0.000315019	0.503772	6	TRUE	3	A	intron_variant	MODIFIER	PRRC2A	-	-	-	-	-	Childhood_body_mass_index+NHGRI-EBI_GWAS_catalog+rs3130622	0.641	-0.661763	7.14064e-29	Nerve_Tibial
rs3115664	C	T	31592636	0.1683	3.41834	0.000315019	0.503772	6	TRUE	3	T	intron_variant	MODIFIER	PRRC2A	0.211	0.0793	0.0714	0.1461	0.1155	-	0.621	-0.661763	7.14064e-29	Nerve_Tibial
rs28366151	C	T	31592715	0.157	4.31915	7.83157e-06	0.0675049	6	TRUE	3	T	intron_variant	MODIFIER	PRRC2A	0.2625	0.1354	0.0069	0.1083	0.0184	-	4.048	0.636772	1.7499e-28	Esophagus_Muscularis
rs3132450	A	G	31596138	0.06108	3.41039	0.000324353	0.509494	6	TRUE	3	G	intron_variant	MODIFIER	PRRC2A	0.0303	0.0216	0	0.0746	0	A_body_shape_index+NHGRI-EBI_GWAS_catalog+rs3132450;Inguinal_hernia+NHGRI-EBI_GWAS_catalog+rs3132450;Waist-to-hip_ratio_adjusted_for_BMI+NHGRI-EBI_GWAS_catalog+rs3132450;Cholesterol__total+Teslovich+rs3132450	0.04	-0.889703	4.55062e-43	Thyroid
rs28366152	A	C	31605768	0.1243	4.80913	7.57955e-07	0.0119511	6	TRUE	3	C	downstream_gene_variant	MODIFIER	PRRC2A	0.1558	0.0951	0.003	0.0696	0.001	-	1.367	0.733528	5.03169e-23	Esophagus_Muscularis
rs2178899	A	T	31606756	0.1683	4.23921	1.12153e-05	0.0859302	6	TRUE	3	T	downstream_gene_variant	MODIFIER	PRRC2A	0.2746	0.1297	0.0139	0.1163	0.0552	Advanced_age_related_macular_degeneration+AMDGC+rs2178899;Age_Related_Macular_Degeneration_with_neovascularization+AMDGC+rs2178899;Body_Mass_Index+NHGRI-EBI_GWAS_catalog+rs2178899	0.781	0.652227	1.5461e-30	Esophagus_Muscularis
rs743400	A	G	31607111	0.1243	4.7889	8.38483e-07	0.0127168	6	TRUE	3	G	downstream_gene_variant	MODIFIER	PRRC2A	0.1445	0.0951	0.002	0.0696	0.001	Advanced_age_related_macular_degeneration+AMDGC+rs743400	9.356	0.733026	1.46189e-22	Esophagus_Muscularis
rs3130047	C	T	31610479	0.1683	3.26812	0.000541326	0.600901	6	TRUE	3	T	downstream_gene_variant	MODIFIER	PRRC2A	0.2126	0.0793	0.0714	0.1461	0.1155	-	11.98	-0.661763	7.14064e-29	Nerve_Tibial
rs3117581	A	G	31624864	0.06108	3.24912	0.000578823	0.612925	6	TRUE	3	G	intron_variant	MODIFIER	APOM	0.0386	0.0259	0	0.0746	0.001	Aerodigestive_squamous_cell_cancer_pleiotropy+NHGRI-EBI_GWAS_catalog+rs3117581;Inguinal_hernia+NHGRI-EBI_GWAS_catalog+rs3117581;Lung_cancer_in_ever_smokers+NHGRI-EBI_GWAS_catalog+rs3117581;Lung_Cancer+NHGRI-EBI_GWAS_catalog+rs3117581;squamous_cell_lung_carcinoma+NHGRI-EBI_GWAS_catalog+rs3117581	3.77	-0.884296	3.54158e-43	Thyroid		The protein encoded by this gene is an apolipoprotein and member of the lipocalin protein family. It is found associated with high density lipoproteins and to a lesser extent with low density lipoproteins and triglyceride-rich lipoproteins. The encoded protein is secreted through the plasma membrane but remains membrane-bound, where it is involved in lipid transport. Alternate splicing results in…
rs3132449	C	T	31626013	0.06108	3.24912	0.000578823	0.612925	6	TRUE	3	T	downstream_gene_variant	MODIFIER	GPANK1	0.0386	0.0259	0	0.0746	0	Inguinal_hernia+NHGRI-EBI_GWAS_catalog+rs3132449	9.382	-0.884296	3.54158e-43	Thyroid
rs3117580	G	A	31630968	0.1683	3.64904	0.000131609	0.336998	6	TRUE	3	A	intron_variant	MODIFIER	GPANK1	0.2126	0.0793	0.0714	0.1461	0.1155	-	2.877	-0.661763	7.14064e-29	Nerve_Tibial		This gene is located in a cluster of HLA-B-associated transcripts, which is included in the human major histocompatability complex III region. This gene encodes a protein which is thought to play a role in immunity. Multiple alternatively spliced variants, encoding the same protein, have been identified. [provided by RefSeq, Nov 2010] GeneCards Summary for GPANK1 Gene GPANK1 (G-Patch Domain And A…
rs3130618	C	A	31632134	0.1683	3.46203	0.000268059	0.471221	6	TRUE	3	A	missense_variant	MODERATE	GPANK1	0.2126	0.0793	0.0714	0.1461	0.1155	Lupus_Erythematosus__Systemic+dbGaP+rs3130618;Febrile_seizures__MMR_vaccine-related_+NHGRI-EBI_GWAS_catalog+rs3130618;Idiopathic_membranous_nephropathy+NHGRI-EBI_GWAS_catalog+rs3130618	27.9	-0.661763	7.14064e-29	Nerve_Tibial
rs3117579	G	T	31633496	0.1676	3.59999	0.000159114	0.368203	6	TRUE	3	T	upstream_gene_variant	MODIFIER	GPANK1	0.2126	0.0793	0.0714	0.1461	0.1155	CSNK2B-related_developmental_disorder_monoallelic+DDG2P+ENSG00000204435;POIRIER-BIENVENU_NEURODEVELOPMENTAL_SYNDROME+MIM_morbid+ENSG00000204435;Autosomal_dominant_non-syndromic_intellectual_disability+Orphanet+ENSG00000204435	2.345	-0.661763	7.14064e-29	Nerve_Tibial
rs9267531	A	G	31636742	0.06108	3.30786	0.000470058	0.573304	6	TRUE	3	G	intron_variant	MODIFIER	CSNK2B	0.0424	0.0259	0	0.0746	0	CSNK2B-related_developmental_disorder_monoallelic+DDG2P+ENSG00000204435;POIRIER-BIENVENU_NEURODEVELOPMENTAL_SYNDROME+MIM_morbid+ENSG00000204435;Autosomal_dominant_non-syndromic_intellectual_disability+Orphanet+ENSG00000204435;ClinVar:_phenotype_not_specified+ClinVar+rs9267531;Cutaneous_lupus_erythematosus+NHGRI-EBI_GWAS_catalog+rs9267531;Inguinal_hernia+NHGRI-EBI_GWAS_catalog+rs9267531;Systemic_l…	0.026	-0.884296	3.54158e-43	Thyroid		This gene encodes the beta subunit of casein kinase II, a ubiquitous protein kinase which regulates metabolic pathways, signal transduction, transcription, translation, and replication. The enzyme is composed of three subunits, alpha, alpha prime and beta, which form a tetrameric holoenzyme. The alpha and alpha prime subunits are catalytic, while the beta subunit serves regulatory functions. The …
rs28366155	A	G	31658634	0.1243	3.47497	0.000255457	0.462306	6	TRUE	3	G	intron_variant	MODIFIER	ABHD16A	0.1445	0.0951	0.002	0.0696	0.001	ABHD16A-associated_spastic_paraplegia__intellectual_disability_and_thin_corpus_callosum+DDG2P+ENSG00000204427;Spastic_paraplegia_86__autosomal_recessive+MIM_morbid+ENSG00000204427	0.131	0.733026	1.46189e-22	Esophagus_Muscularis		A cluster of genes, BAT1-BAT5, has been localized in the vicinity of the genes for tumor necrosis factor alpha and tumor necrosis factor beta. These genes are all within the human major histocompatibility complex class III region. The protein encoded by this gene is thought to be involved in some aspects of immunity. Alternatively spliced transcript variants have been described. [provided by RefS…
rs11575846	G	C	31678073	0.07173	3.57112	0.000177728	0.38647	6	TRUE	3	C	intron_variant	MODIFIER	LY6G6F	0.0038	0.0461	0	0.0368	0	-	1.235	1.32959	4.85553e-15	Esophagus_Mucosa		The human G6f protein is a type I transmembrane protein belonging to the immunoglobin (Ig) superfamily, which is comprised of cell-surface proteins involved in the immune system and cellular recognition (de Vet et al., 2003 [PubMed 12852788]).[supplied by OMIM, Mar 2008] GeneCards Summary for LY6G6F Gene LY6G6F (Lymphocyte Antigen 6 Family Member G6F) is a Protein Coding gene. Diseases associated…
rs6914412	T	C	31742242	0.1442	3.70498	0.000105702	0.302714	6	TRUE	3	C	downstream_gene_variant	MODIFIER	VARS1	0.1581	0.0994	0.0179	0.1004	0.0123	Mean_platelet_volume+NHGRI-EBI_GWAS_catalog+rs6914412;Platelet_distribution_width+NHGRI-EBI_GWAS_catalog+rs6914412	0.194	0.47463	9.05976e-17	Artery_Tibial
rs12213415	G	A	31751588	0.09943	4.59859	2.12684e-06	0.0265047	6	TRUE	3	A	intron_variant	MODIFIER	VARS1	0.1301	0.0648	0.0159	0.0755	0.0112	NEURODEVELOPMENTAL_DISORDER_WITH_MICROCEPHALY__SEIZURES__AND_CORTICAL_ATROPHY+MIM_morbid+ENSG00000204394;Combined_oxidative_phosphorylation_defect_type_20+Orphanet+ENSG00000204394	0.841	-0.526149	2.34208e-13	Esophagus_Mucosa		Aminoacyl-tRNA synthetases catalyze the aminoacylation of tRNA by their cognate amino acid. Because of their central role in linking amino acids with nucleotide triplets contained in tRNAs, aminoacyl-tRNA synthetases are thought to be among the first proteins that appeared in evolution. The protein encoded by this gene belongs to class-I aminoacyl-tRNA synthetase family and is located in the clas…
rs71563368	G	A	31758240	0.09943	4.48861	3.58455e-06	0.0389462	6	TRUE	3	A	intron_variant	MODIFIER	VARS1	0.1437	0.0663	0.0169	0.0755	0.0112	NEURODEVELOPMENTAL_DISORDER_WITH_MICROCEPHALY__SEIZURES__AND_CORTICAL_ATROPHY+MIM_morbid+ENSG00000204394;Combined_oxidative_phosphorylation_defect_type_20+Orphanet+ENSG00000204394	1.228	0.642016	5.98369e-14	Thyroid
rs12207158	A	T	31761083	0.09801	4.37151	6.16958e-06	0.0570796	6	TRUE	3	T	intron_variant	MODIFIER	VARS1	0.1362	0.0648	0.0159	0.0716	0.0112	NEURODEVELOPMENTAL_DISORDER_WITH_MICROCEPHALY__SEIZURES__AND_CORTICAL_ATROPHY+MIM_morbid+ENSG00000204394;Combined_oxidative_phosphorylation_defect_type_20+Orphanet+ENSG00000204394	2.941	-0.526149	2.34208e-13	Esophagus_Mucosa
rs13207465	G	T	31768055	0.1342	3.33323	0.000429217	0.561163	6	TRUE	3	T	intron_variant	MODIFIER	LSM2	0.1589	0.0807	0.0169	0.0934	0.1002	-	1.313	0.550878	8.92909e-27	Artery_Tibial
rs35604230	G	A	31768305	0.1342	3.4661	0.000264029	0.468437	6	TRUE	3	A	intron_variant	MODIFIER	LSM2	0.1589	0.0807	0.0169	0.0934	0.1002	-	0.772	0.550878	8.92909e-27	Artery_Tibial
rs12206352	C	T	31772829	0.07031	3.31322	0.000461145	0.570557	6	TRUE	3	A	intron_variant	MODIFIER	LSM2	-	-	-	-	-	-	1.79	1.22083	7.07525e-24	Adipose_Subcutaneous		This gene encodes a member of the LSm family of RNA-binding proteins. LSm proteins form stable heteromers that bind specifically to the 3'-terminal oligo(U) tract of U6 snRNA and may play a role in pre-mRNA splicing by mediating U4/U6 snRNP formation. Pseudogenes of this gene are located on the short arm of chromosomes 6 and 19. [provided by RefSeq, Nov 2011] GeneCards Summary for LSM2 Gene LSM2 …
rs41284523	C	T	31810266	0.09375	4.00857	3.05438e-05	0.154262	6	TRUE	3	T	downstream_gene_variant	MODIFIER	SNHG32	0.1263	0.0706	0	0.0447	0	-	0.635	0.683628	4.66766e-22	Artery_Tibial		SNHG32 (Small Nucleolar RNA Host Gene 32) is an RNA Gene, and is affiliated with the lncRNA class. Diseases associated with SNHG32 include Acute Diarrhea.
rs41284527	A	G	31818279	0.09375	4.45044	4.28482e-06	0.0442316	6	TRUE	3	G	intergenic_variant	MODIFIER	-	0.1218	0.072	0	0.0437	0	-	10.71	0.683628	4.66766e-22	Artery_Tibial
rs622076	G	A	31826705	0.09517	3.22641	0.000626768	0.628425	6	TRUE	3	A	3_prime_UTR_variant	MODIFIER	NEU1	0.1619	0.0548	0.0476	0.1133	0.1135	Sialidosis+DDG2P+ENSG00000204386;NEURAMINIDASE_DEFICIENCY+MIM_morbid+ENSG00000204386;Congenital_sialidosis_type_2+Orphanet+ENSG00000204386;Juvenile_sialidosis_type_2+Orphanet+ENSG00000204386;Sialidosis_type_1+Orphanet+ENSG00000204386;Estimated_glomerular_filtration_rate_creatinine+NHGRI-EBI_GWAS_catalog+rs622076;Estimated_glomerular_filtration_rate_creatinine+NHGRI-EBI_GWAS_catalog+rs622076;Estim…	0.218	-0.628678	8.78826e-29	Thyroid		The protein encoded by this gene is a lysosomal enzyme that cleaves terminal sialic acid residues from substrates such as glycoproteins and glycolipids. In the lysosome, this enzyme is part of a heterotrimeric complex together with beta-galactosidase and cathepsin A (the latter is also referred to as 'protective protein'). Mutations in this gene can lead to sialidosis, a lysosomal storage disease…
rs515688	A	G	31832038	0.05966	3.22745	0.000624485	0.627921	6	TRUE	3	G	intron_variant	MODIFIER	SLC44A4	0.0703	0.0288	0.001	0.0746	0	DEAFNESS__AUTOSOMAL_DOMINANT_72+MIM_morbid+ENSG00000204385;Autosomal_dominant_non-syndromic_sensorineural_deafness_type_DFNA+Orphanet+ENSG00000204385;Inguinal_hernia+NHGRI-EBI_GWAS_catalog+rs515688	8.96	-0.88711	2.52716e-43	Thyroid
rs542418	A	G	31836442	0.2521	3.7347	9.39705e-05	0.285801	6	TRUE	3	G	intron_variant	MODIFIER	SLC44A4	0.3018	0.3242	0.3631	0.327	0.2904	DEAFNESS__AUTOSOMAL_DOMINANT_72+MIM_morbid+ENSG00000204385;Autosomal_dominant_non-syndromic_sensorineural_deafness_type_DFNA+Orphanet+ENSG00000204385;Atopic_asthma+NHGRI-EBI_GWAS_catalog+rs542418;Cold_sores+NHGRI-EBI_GWAS_catalog+rs542418	0.586	0.40601	2.24686e-19	Esophagus_Mucosa		The protein encoded by this gene may be a sodium-dependent transmembrane transport protein involved in the uptake of choline by cholinergic neurons. Defects in this gene can cause sialidosis, a lysosomal storage disease. Three transcript variants encoding different isoforms have been found for this gene. [provided by RefSeq, May 2010] GeneCards Summary for SLC44A4 Gene SLC44A4 (Solute Carrier Fam…
rs114387109	G	T	31852617	0.07599	4.14906	1.66923e-05	0.109277	6	TRUE	3	T	intron_variant	MODIFIER	EHMT2	0.087	0.0519	0	0.0398	0	-	4.766	0.660249	4.20838e-16	Artery_Tibial		Thiamine, also known as thiamin and vitamin B1, is a vitamin, an essential micronutrient for humans and animals.[3][4] It is found in food and commercially synthesized to be a dietary supplement or medication.[1][5] Phosphorylated forms of thiamine are required for some metabolic reactions, including the breakdown of glucose and amino acids.[1] Food sources of thiamine include whole grains, legum…
rs142576462	C	T	31853858	0.0831	4.38529	5.79147e-06	0.0547569	6	TRUE	3	T	intron_variant	MODIFIER	EHMT2	0.1006	0.0533	0	0.0417	0	-	0.862	0.72447	3.86308e-22	Artery_Tibial
rs7743807	C	T	31854543	0.07741	4.17426	1.49477e-05	0.102309	6	TRUE	3	T	intron_variant	MODIFIER	EHMT2	0.1006	0.0533	0	0.0417	0	Advanced_age_related_macular_degeneration+AMDGC+rs7743807;Age_Related_Macular_Degeneration_with_neovascularization+AMDGC+rs7743807;Macular_Degeneration+dbGaP+rs7743807	4.616	0.72447	3.86308e-22	Artery_Tibial		This gene encodes a methyltransferase that methylates lysine residues of histone H3. Methylation of H3 at lysine 9 by this protein results in recruitment of additional epigenetic regulators and repression of transcription. This gene was initially thought to be two different genes, NG36 and G9a, adjacent to each other in the HLA locus. Alternative splicing results in multiple transcript variants. …
rs45462992	G	A	31869122	0.05611	4.34082	7.09745e-06	0.0626062	6	TRUE	3	A	intron_variant	MODIFIER	ZBTB12	0.0008	0.036	0	0.0268	0	COMPLEMENT_COMPONENT_2_DEFICIENCY+MIM_morbid+ENSG00000166278;MACULAR_DEGENERATION__AGE-RELATED__14+MIM_morbid+ENSG00000166278;Immunodeficiency_due_to_a_classical_component_pathway_complement_deficiency+Orphanet+ENSG00000166278;Non-melanoma_skin_cancer+NHGRI-EBI_GWAS_catalog+rs45462992	16	1.30465	2.29348e-12	Esophagus_Mucosa
rs45575537	C	G	31869154	0.0696	3.94962	3.91372e-05	0.174489	6	TRUE	3	A	intron_variant	MODIFIER	ZBTB12	-	-	-	-	-	COMPLEMENT_COMPONENT_2_DEFICIENCY+MIM_morbid+ENSG00000166278;MACULAR_DEGENERATION__AGE-RELATED__14+MIM_morbid+ENSG00000166278;Immunodeficiency_due_to_a_classical_component_pathway_complement_deficiency+Orphanet+ENSG00000166278	16.79	0.797429	3.36863e-13	Adipose_Subcutaneous		Enables sequence-specific double-stranded DNA binding activity. Predicted to be involved in regulation of transcription by RNA polymerase II. Located in nucleoplasm. [provided by Alliance of Genome Resources, Apr 2022] GeneCards Summary for ZBTB12 Gene ZBTB12 (Zinc Finger And BTB Domain Containing 12) is a Protein Coding gene. Diseases associated with ZBTB12 include Thymus Lipoma and Immune Syste…
rs6939227	C	A	31870873	0.07741	3.93512	4.15784e-05	0.182897	6	TRUE	3	A	upstream_gene_variant	MODIFIER	ZBTB12	0.1006	0.0548	0	0.0417	0	COMPLEMENT_COMPONENT_2_DEFICIENCY+MIM_morbid+ENSG00000166278;MACULAR_DEGENERATION__AGE-RELATED__14+MIM_morbid+ENSG00000166278;Immunodeficiency_due_to_a_classical_component_pathway_complement_deficiency+Orphanet+ENSG00000166278	4.148	0.72447	3.86308e-22	Artery_Tibial
rs115067530	A	G	31878006	0.07741	3.76044	8.48057e-05	0.272749	6	TRUE	3	G	intron_variant	MODIFIER	C2	0.0961	0.0533	0	0.0417	0	COMPLEMENT_COMPONENT_2_DEFICIENCY+MIM_morbid+ENSG00000166278;MACULAR_DEGENERATION__AGE-RELATED__14+MIM_morbid+ENSG00000166278;Immunodeficiency_due_to_a_classical_component_pathway_complement_deficiency+Orphanet+ENSG00000166278	4.787	0.72447	3.86308e-22	Artery_Tibial
rs9267677	T	C	31892641	0.1768	3.46996	0.00026027	0.465797	6	TRUE	3	C	upstream_gene_variant	MODIFIER	C2	0.2421	0.1052	0.0635	0.1153	0.2025	COMPLEMENT_COMPONENT_2_DEFICIENCY+MIM_morbid+ENSG00000166278;MACULAR_DEGENERATION__AGE-RELATED__14+MIM_morbid+ENSG00000166278;Immunodeficiency_due_to_a_classical_component_pathway_complement_deficiency+Orphanet+ENSG00000166278;Age_Related_Macular_Degeneration_with_GeographicAtropy+AMDGC+rs9267677;Cognitive_performance__MTAG_+NHGRI-EBI_GWAS_catalog+rs9267677;Educational_attainment__MTAG_+NHGRI-EBI…	4.695	0.779332	3.89878e-20	Skin_Sun_Exposed_Lower_leg		Component C2 is a serum glycoprotein that functions as part of the classical pathway of the complement system. Activated C1 cleaves C2 into C2a and C2b. The serine proteinase C2a then combines with complement factor 4b to create the C3 or C5 convertase. Deficiency of C2 has been reported to associated with certain autoimmune diseases and SNPs in this gene have been associated with altered suscept…
rs638383	C	T	31908224	0.08026	3.83856	6.18797e-05	0.229081	6	TRUE	3	T	intron_variant	MODIFIER	C2	0.1021	0.0605	0	0.0427	0	COMPLEMENT_COMPONENT_2_DEFICIENCY+MIM_morbid+ENSG00000166278;MACULAR_DEGENERATION__AGE-RELATED__14+MIM_morbid+ENSG00000166278;Immunodeficiency_due_to_a_classical_component_pathway_complement_deficiency+Orphanet+ENSG00000166278;Advanced_age_related_macular_degeneration+AMDGC+rs638383;Age_Related_Macular_Degeneration_with_neovascularization+AMDGC+rs638383;Macular_Degeneration+dbGaP+rs638383	7.262	0.727116	3.6673e-23	Artery_Tibial
rs542654	G	T	31910456	0.08026	3.84659	5.9887e-05	0.227234	6	TRUE	3	A	intron_variant	MODIFIER	C2	-	-	-	-	-	COMPLEMENT_COMPONENT_2_DEFICIENCY+MIM_morbid+ENSG00000166278;MACULAR_DEGENERATION__AGE-RELATED__14+MIM_morbid+ENSG00000166278;Immunodeficiency_due_to_a_classical_component_pathway_complement_deficiency+Orphanet+ENSG00000166278	1.093	0.727116	3.6673e-23	Artery_Tibial
rs512559	A	G	31916062	0.08026	3.67917	0.000116997	0.317461	6	TRUE	3	G	intron_variant	MODIFIER	CFB	0.0983	0.0605	0	0.0427	0	COMPLEMENT_FACTOR_B_DEFICIENCY+MIM_morbid+ENSG00000243649;HEMOLYTIC_UREMIC_SYNDROME__ATYPICAL__SUSCEPTIBILITY_TO__4+MIM_morbid+ENSG00000243649;MACULAR_DEGENERATION__AGE-RELATED__14+MIM_morbid+ENSG00000243649;Atypical_hemolytic_uremic_syndrome_with_complement_gene_abnormality+Orphanet+ENSG00000243649;NON_RARE_IN_EUROPE:_Age-related_macular_degeneration+Orphanet+ENSG00000243649;Advanced_age_related…	5.825	0.727116	3.6673e-23	Artery_Tibial		This gene encodes complement factor B, a component of the alternative pathway of complement activation. Factor B circulates in the blood as a single chain polypeptide. Upon activation of the alternative pathway, it is cleaved by complement factor D yielding the noncatalytic chain Ba and the catalytic subunit Bb. The active subunit Bb is a serine protease which associates with C3b to form the alte…
rs401775	T	C	31931137	0.2642	3.6908	0.000111777	0.311467	6	TRUE	3	C	intron_variant	MODIFIER	SKIC2	0.3956	0.1744	0.1468	0.1879	0.3384	TRICHOHEPATOENTERIC_SYNDROME_2+DDG2P+ENSG00000204351;TRICHOHEPATOENTERIC_SYNDROME_2+MIM_morbid+ENSG00000204351;Syndromic_diarrhea+Orphanet+ENSG00000204351;Plantar_warts+NHGRI-EBI_GWAS_catalog+rs401775	4.35	0.477017	1.81139e-13	Whole_Blood		DEAD box proteins, characterized by the conserved motif Asp-Glu-Ala-Asp (DEAD), are putative RNA helicases. They are implicated in a number of cellular processes involving alteration of RNA secondary structure such as translation initiation, nuclear and mitochondrial splicing, and ribosome and spliceosome assembly. Based on their distribution patterns, some members of this family are believed to …
rs204879	T	C	32043157	0.07031	3.51426	0.000220486	0.430172	6	TRUE	3	C	intron_variant	MODIFIER	TNXB	0.0023	0.0461	0	0.0338	0	Classical-like_Ehlers_Danlos_syndrome+DDG2P+ENSG00000168477;EHLERS-DANLOS_SYNDROME__CLASSIC-LIKE+MIM_morbid+ENSG00000168477;Vesicoureteral_reflux_8+MIM_morbid+ENSG00000168477;Classical-like_Ehlers-Danlos_syndrome_type_1+Orphanet+ENSG00000168477;Familial_vesicoureteral_reflux+Orphanet+ENSG00000168477;Advanced_age_related_macular_degeneration+AMDGC+rs204879;Age_Related_Macular_Degeneration_with_neo…	4.934	0.79946	5.68354e-13	Adipose_Subcutaneous
rs204898	C	T	32059400	0.08381	3.57229	0.000176934	0.385776	6	TRUE	3	T	intron_variant	MODIFIER	TNXB	0.1309	0.0663	0.001	0.0427	0	Classical-like_Ehlers_Danlos_syndrome+DDG2P+ENSG00000168477;EHLERS-DANLOS_SYNDROME__CLASSIC-LIKE+MIM_morbid+ENSG00000168477;Vesicoureteral_reflux_8+MIM_morbid+ENSG00000168477;Classical-like_Ehlers-Danlos_syndrome_type_1+Orphanet+ENSG00000168477;Familial_vesicoureteral_reflux+Orphanet+ENSG00000168477	0.864	0.673589	5.67157e-18	Adipose_Subcutaneous
rs204895	C	T	32066220	0.07457	3.58753	0.000166911	0.375739	6	TRUE	3	T	intron_variant	MODIFIER	TNXB	0.0023	0.0461	0	0.0368	0	Classical-like_Ehlers_Danlos_syndrome+DDG2P+ENSG00000168477;EHLERS-DANLOS_SYNDROME__CLASSIC-LIKE+MIM_morbid+ENSG00000168477;Vesicoureteral_reflux_8+MIM_morbid+ENSG00000168477;Classical-like_Ehlers-Danlos_syndrome_type_1+Orphanet+ENSG00000168477;Familial_vesicoureteral_reflux+Orphanet+ENSG00000168477;Advanced_age_related_macular_degeneration+AMDGC+rs204895;Age_Related_Macular_Degeneration_with_neo…	0.957	0.737753	2.44521e-13	Artery_Tibial
rs1269854	T	C	32070838	0.08452	3.2356	0.000606932	0.62255	6	TRUE	3	C	intron_variant	MODIFIER	TNXB	0.1112	0.0634	0.001	0.0417	0	Classical-like_Ehlers_Danlos_syndrome+DDG2P+ENSG00000168477;EHLERS-DANLOS_SYNDROME__CLASSIC-LIKE+MIM_morbid+ENSG00000168477;Vesicoureteral_reflux_8+MIM_morbid+ENSG00000168477;Classical-like_Ehlers-Danlos_syndrome_type_1+Orphanet+ENSG00000168477;Familial_vesicoureteral_reflux+Orphanet+ENSG00000168477;Advanced_age_related_macular_degeneration+AMDGC+rs1269854;Age_Related_Macular_Degeneration_with_ne…	4.19	0.713224	9.45778e-23	Artery_Tibial		This gene encodes a member of the tenascin family of extracellular matrix glycoproteins. The tenascins have anti-adhesive effects, as opposed to fibronectin which is adhesive. This protein is thought to function in matrix maturation during wound healing, and its deficiency has been associated with the connective tissue disorder Ehlers-Danlos syndrome. This gene localizes to the major histocompati…
rs1269853	G	C	32073913	0.07244	3.37945	0.000363152	0.528159	6	TRUE	3	A	intron_variant	MODIFIER	TNXB	-	-	-	-	-	Classical-like_Ehlers_Danlos_syndrome+DDG2P+ENSG00000168477;EHLERS-DANLOS_SYNDROME__CLASSIC-LIKE+MIM_morbid+ENSG00000168477;Vesicoureteral_reflux_8+MIM_morbid+ENSG00000168477;Classical-like_Ehlers-Danlos_syndrome_type_1+Orphanet+ENSG00000168477;Familial_vesicoureteral_reflux+Orphanet+ENSG00000168477	1.756	NA	NA	NA
rs393544	C	G	32074518	0.08097	3.45244	0.000277767	0.47805	6	TRUE	3	G	intron_variant	MODIFIER	TNXB	0.1014	0.0591	0.002	0.0417	0	Classical-like_Ehlers_Danlos_syndrome+DDG2P+ENSG00000168477;EHLERS-DANLOS_SYNDROME__CLASSIC-LIKE+MIM_morbid+ENSG00000168477;Vesicoureteral_reflux_8+MIM_morbid+ENSG00000168477;Classical-like_Ehlers-Danlos_syndrome_type_1+Orphanet+ENSG00000168477;Familial_vesicoureteral_reflux+Orphanet+ENSG00000168477;Advanced_age_related_macular_degeneration+AMDGC+rs393544;Age_Related_Macular_Degeneration_with_neo…	4.52	0.715414	9.512e-22	Artery_Tibial
rs204890	C	T	32085598	0.07955	3.63853	0.000137101	0.344033	6	TRUE	3	T	intron_variant	MODIFIER	ATF6B	0.1021	0.0591	0	0.0417	0	Advanced_age_related_macular_degeneration+AMDGC+rs204890;Age_Related_Macular_Degeneration_with_neovascularization+AMDGC+rs204890	0.51	0.663988	5.25567e-17	Artery_Tibial
rs204889	G	A	32086092	0.07528	3.6737	0.000119534	0.321177	6	TRUE	3	A	intron_variant	MODIFIER	ATF6B	0.031	0.049	0	0.0378	0	Advanced_age_related_macular_degeneration+AMDGC+rs204889;Age_Related_Macular_Degeneration_with_neovascularization+AMDGC+rs204889	0.063	0.643947	1.71084e-12	Artery_Tibial		The protein encoded by this gene is a transcription factor in the unfolded protein response (UPR) pathway during ER stress. Either as a homodimer or as a heterodimer with ATF6-alpha, the encoded protein binds to the ER stress response element, interacting with nuclear transcription factor Y to activate UPR target genes. The protein is normally found in the membrane of the endoplasmic reticulum; h…
rs1269851	T	C	32092207	0.08026	3.95408	3.84145e-05	0.172244	6	TRUE	3	C	downstream_gene_variant	MODIFIER	FKBPL	0.1021	0.0591	0	0.0427	0	Advanced_age_related_macular_degeneration+AMDGC+rs1269851;Age_Related_Macular_Degeneration_with_neovascularization+AMDGC+rs1269851	7.096	0.769416	5.17724e-22	Adipose_Subcutaneous
rs204894	G	A	32093922	0.08594	3.62604	0.0001439	0.354225	6	TRUE	3	A	downstream_gene_variant	MODIFIER	FKBPL	0.115	0.0648	0.001	0.0457	0	Advanced_age_related_macular_degeneration+AMDGC+rs204894;Age_Related_Macular_Degeneration_with_neovascularization+AMDGC+rs204894	1.92	0.724876	2.38058e-24	Artery_Tibial
rs204892	A	G	32097891	0.09233	3.47743	0.000253127	0.46012	6	TRUE	3	G	5_prime_UTR_variant	MODIFIER	FKBPL	0.118	0.0663	0.0179	0.0517	0.0133	-	6.849	0.683996	1.41227e-22	Artery_Tibial		The protein encoded by this gene has similarity to the immunophilin protein family, which play a role in immunoregulation and basic cellular processes involving protein folding and trafficking. The encoded protein is thought to have a potential role in the induced radioresistance. Also it appears to have some involvement in the control of the cell cycle. [provided by RefSeq, Jul 2008] GeneCards S…
rs2555456	C	T	32102231	0.08026	3.92752	4.29136e-05	0.186036	6	TRUE	3	T	upstream_gene_variant	MODIFIER	FKBPL	0.1021	0.0591	0	0.0427	0	Advanced_age_related_macular_degeneration+AMDGC+rs2555456;Age_Related_Macular_Degeneration_with_neovascularization+AMDGC+rs2555456	1.876	0.769416	5.17724e-22	Adipose_Subcutaneous
rs388629	G	A	32105512	0.08949	3.54511	0.000196224	0.405063	6	TRUE	3	A	intergenic_variant	MODIFIER	-	0.1112	0.0663	0.0179	0.0507	0.0153	-	9.451	0.668521	5.52326e-21	Artery_Tibial
rs7383258	C	T	32106931	0.08097	3.8923	4.96483e-05	0.20314	6	TRUE	3	T	intergenic_variant	MODIFIER	-	0.1036	0.0576	0.001	0.0427	0	Macular_Degeneration+dbGaP+rs7383258	2.343	0.769416	5.17724e-22	Adipose_Subcutaneous
rs421602	C	G	32108362	0.08949	3.51422	0.000220522	0.430172	6	TRUE	3	G	intergenic_variant	MODIFIER	-	0.1112	0.0648	0.0179	0.0507	0.0133	-	3.236	0.668521	5.52326e-21	Artery_Tibial
rs439343	A	G	32108367	0.07031	4.22115	1.21528e-05	0.0901738	6	TRUE	3	G	intergenic_variant	MODIFIER	-	0.0038	0.0461	0	0.0348	0	-	3.68	0.79946	5.68354e-13	Adipose_Subcutaneous
rs3130280	T	C	32121659	0.07884	4.08693	2.18563e-05	0.126863	6	TRUE	3	C	upstream_gene_variant	MODIFIER	PRRT1	0.1067	0.0548	0	0.0408	0	-	0.84	0.724616	1.04077e-21	Artery_Tibial		Enables identical protein binding activity. Predicted to be involved in several processes, including long-term synaptic depression; protein localization to cell surface; and regulation of AMPA receptor activity. Predicted to act upstream of or within several processes, including learning or memory; long-term synaptic potentiation; and synapse organization. Predicted to be located in postsynaptic …
rs505997	C	T	32121932	0.07884	4.06172	2.4356e-05	0.135285	6	TRUE	3	T	5_prime_UTR_variant	MODIFIER	PPT2	0.1059	0.0548	0	0.0408	0	-	14.99	0.724616	1.04077e-21	Artery_Tibial
rs386996	G	A	32123345	0.07812	3.99373	3.2521e-05	0.159449	6	TRUE	3	A	intron_variant	MODIFIER	PPT2	0.1067	0.0548	0	0.0408	0	-	5.054	NA	NA	NA		This gene encodes a member of the palmitoyl-protein thioesterase family. The encoded glycosylated lysosomal protein has palmitoyl-CoA hydrolase activity in vitro, but does not hydrolyze palmitate from cysteine residues in proteins. Alternative splicing results in multiple transcript variants. Read-through transcription also exists between this gene and the downstream EGFL8 (EGF-like-domain, multi…
rs3130282	G	T	32128186	0.07955	3.9738	3.53674e-05	0.164711	6	TRUE	3	A	intron_variant	MODIFIER	PPT2	-	-	-	-	-	-	0.519	0.724616	1.04077e-21	Artery_Tibial
rs2849013	A	G	32132590	0.07884	4.00194	3.14132e-05	0.156816	6	TRUE	3	G	intron_variant	MODIFIER	EGFL8	0.1067	0.0548	0	0.0408	0	Advanced_age_related_macular_degeneration+AMDGC+rs2849013;Age_Related_Macular_Degeneration_with_neovascularization+AMDGC+rs2849013	1.334	0.724616	1.04077e-21	Artery_Tibial		Predicted to enable signaling receptor binding activity. Predicted to be involved in anatomical structure development. Predicted to act upstream of or within in utero embryonic development. Predicted to be active in cell surface and extracellular region. [provided by Alliance of Genome Resources, Apr 2022] GeneCards Summary for EGFL8 Gene EGFL8 (EGF Like Domain Multiple 8) is a Protein Coding gen…
rs1269839	G	T	32136930	0.07884	4.01952	2.91584e-05	0.149455	6	TRUE	3	A	3_prime_UTR_variant	MODIFIER	AGPAT1	-	-	-	-	-	Advanced_age_related_macular_degeneration+AMDGC+rs1269839;Age_Related_Macular_Degeneration_with_neovascularization+AMDGC+rs1269839	16.74	0.724616	1.04077e-21	Artery_Tibial
rs417035	C	T	32140003	0.07955	3.93043	4.23977e-05	0.185038	6	TRUE	3	A	intron_variant	MODIFIER	AGPAT1	-	-	-	-	-	-	0.933	0.724616	1.04077e-21	Artery_Tibial		This gene encodes an enzyme that converts lysophosphatidic acid (LPA) into phosphatidic acid (PA). LPA and PA are two phospholipids involved in signal transduction and in lipid biosynthesis in cells. This enzyme localizes to the endoplasmic reticulum. This gene is located in the class III region of the human major histocompatibility complex. Alternative splicing results in two transcript variants…
rs204996	C	T	32149883	0.09375	3.82354	6.57738e-05	0.23639	6	TRUE	3	G	intron_variant	MODIFIER	AGER	-	-	-	-	-	-	8.015	0.650199	1.99956e-18	Adipose_Subcutaneous		The advanced glycosylation end product (AGE) receptor encoded by this gene is a member of the immunoglobulin superfamily of cell surface receptors. It is a multiligand receptor, and besides AGE, interacts with other molecules implicated in homeostasis, development, and inflammation, and certain diseases, such as diabetes and Alzheimer's disease. Many alternatively spliced transcript variants enco…
rs204995	A	G	32154285	0.233	3.50863	0.000225213	0.433473	6	TRUE	3	G	intron_variant	MODIFIER	PBX2	0.4372	0.1873	0.2222	0.2167	0.2791	Autism_spectrum_disorder_or_schizophrenia+NHGRI-EBI_GWAS_catalog+rs204995;Bioavailable_testosterone_levels+NHGRI-EBI_GWAS_catalog+rs204995	1.385	0.530874	7.00722e-46	Nerve_Tibial
rs204994	C	T	32154998	0.2109	4.65045	1.65606e-06	0.022246	6	TRUE	3	T	intron_variant	MODIFIER	PBX2	0.261	0.1556	0.127	0.2018	0.2239	Serum_levels_of_protein_RACGAP1+NHGRI-EBI_GWAS_catalog+rs204994	6.568	-0.253483	1.78823e-28	Muscle_Skeletal		This gene encodes a ubiquitously expressed member of the TALE/PBX homeobox family. It was identified by its similarity to a homeobox gene which is involved in t(1;19) translocation in acute pre-B-cell leukemias. This protein is a transcriptional activator which binds to the TLX1 promoter. The gene is located within the major histocompatibility complex (MHC) on chromosome 6. [provided by RefSeq, J…
rs204992	G	A	32156908	0.2138	4.8345	6.6741e-07	0.0108417	6	TRUE	3	A	intron_variant	MODIFIER	PBX2	0.3011	0.1571	0.129	0.2038	0.2239	-	5.584	-0.259749	9.91311e-30	Muscle_Skeletal
rs176095	A	G	32158319	0.2138	4.8602	5.86341e-07	0.00978196	6	TRUE	3	G	upstream_gene_variant	MODIFIER	PBX2	0.3056	0.1585	0.1915	0.2038	0.2372	Psoriasis+dbGaP+rs176095;Atopic_dermatitis+NHGRI-EBI_GWAS_catalog+rs176095	18.31	-0.255711	8.69192e-29	Muscle_Skeletal
rs204991	T	C	32161366	0.1903	4.91502	4.43872e-07	0.00806816	6	TRUE	3	C	upstream_gene_variant	MODIFIER	PBX2	0.292	0.1916	0.2986	0.167	0.1922	Lupus_Erythematosus__Systemic+dbGaP+rs204991	0.256	-0.526571	5.47005e-22	Adipose_Subcutaneous
rs204988	G	A	32167253	0.08097	4.62746	1.85085e-06	0.0241112	6	TRUE	3	A	intron_variant	MODIFIER	NOTCH4	0.1097	0.062	0	0.0388	0	-	0.633	0.786024	2.89413e-22	Adipose_Subcutaneous
rs204987	C	T	32168932	0.07102	4.71937	1.18286e-06	0.0170402	6	TRUE	3	T	synonymous_variant	LOW	NOTCH4	0.0023	0.0432	0	0.0318	0	Advanced_age_related_macular_degeneration+AMDGC+rs204987;Age_Related_Macular_Degeneration_with_neovascularization+AMDGC+rs204987	0.67	1.17463	3.06385e-15	Whole_Blood		This gene encodes a member of the NOTCH family of proteins. Members of this Type I transmembrane protein family share structural characteristics including an extracellular domain consisting of multiple epidermal growth factor-like (EGF) repeats, and an intracellular domain consisting of multiple different domain types. Notch signaling is an evolutionarily conserved intercellular signaling pathway…
rs2515891	T	C	32174755	0.08097	4.6009	2.10335e-06	0.026339	6	TRUE	3	C	intron_variant	MODIFIER	NOTCH4	0.1104	0.062	0	0.0388	0	-	6.246	0.786024	2.89413e-22	Adipose_Subcutaneous
rs2515890	G	A	32174953	0.08168	4.63117	1.81802e-06	0.0238034	6	TRUE	3	A	intron_variant	MODIFIER	NOTCH4	0.1097	0.062	0	0.0388	0	-	0.328	0.786024	2.89413e-22	Adipose_Subcutaneous
rs206019	C	T	32180241	0.1534	4.48447	3.65478e-06	0.0392965	6	TRUE	3	T	intron_variant	MODIFIER	NOTCH4	0.2186	0.1527	0.3016	0.1054	0.1115	ClinVar:_phenotype_not_specified+ClinVar+rs206019;A_body_shape_index+NHGRI-EBI_GWAS_catalog+rs206019;Waist_circumference_adjusted_for_body_mass_index+NHGRI-EBI_GWAS_catalog+rs206019;Waist-to-hip_ratio_adjusted_for_BMI+NHGRI-EBI_GWAS_catalog+rs206019	7.626	0.419309	1.17801e-13	Adipose_Subcutaneous
rs206016	G	A	32181182	0.1534	4.47026	3.9063e-06	0.0412307	6	TRUE	3	A	intron_variant	MODIFIER	NOTCH4	0.2186	0.1527	0.3016	0.1054	0.1115	ClinVar:_phenotype_not_specified+ClinVar+rs206016;Waist-hip_index+NHGRI-EBI_GWAS_catalog+rs206016	0.354	0.419309	1.17801e-13	Adipose_Subcutaneous
rs477785	G	A	32184139	0.08026	4.73743	1.08223e-06	0.0159007	6	TRUE	3	A	intron_variant	MODIFIER	NOTCH4	0.0893	0.0562	0	0.0358	0	-	1.103	0.726263	6.95164e-16	Adipose_Subcutaneous
rs438475	G	A	32186245	0.1676	4.07289	2.32166e-05	0.130814	6	TRUE	3	A	intron_variant	MODIFIER	NOTCH4	0.2897	0.1643	0.3403	0.1302	0.1554	Objective_response_to_lithium_treatment_in_bipolar_disorder+NHGRI-EBI_GWAS_catalog+rs438475	1.125	0.337516	5.83381e-11	Adipose_Subcutaneous
rs443198	A	G	32190406	0.4332	3.44448	0.000286075	0.484314	6	TRUE	3	G	synonymous_variant	LOW	NOTCH4	0.4705	0.3775	0.5615	0.3638	0.502	ClinVar:_phenotype_not_specified+ClinVar+rs443198;Psoriasis+dbGaP+rs443198;Systemic_sclerosis+NHGRI-EBI_GWAS_catalog+rs443198	1.009	0.383042	2.68253e-17	Whole_Blood
rs3134931	T	C	32190620	0.4062	3.8539	5.81256e-05	0.22293	6	TRUE	3	A	intron_variant	MODIFIER	NOTCH4	-	-	-	-	-	ClinVar:_phenotype_not_specified+ClinVar+rs3134931;Triglycerides+dbGaP+rs3134931;Circulating_myeloperoxidase_levels__serum_+NHGRI-EBI_GWAS_catalog+rs3134931	0.715	0.276936	2.79404e-10	Whole_Blood
rs479536	G	A	32193678	0.1435	3.61688	0.00014909	0.35997	6	TRUE	3	A	upstream_gene_variant	MODIFIER	NOTCH4	0.0272	0.0735	0.002	0.0726	0.0031	-	2.756	1.17547	2.93901e-30	Whole_Blood
rs393125	G	A	32193899	0.1435	3.61688	0.00014909	0.35997	6	TRUE	3	A	upstream_gene_variant	MODIFIER	NOTCH4	0.0272	0.0735	0.002	0.0726	0.0031	-	1.529	1.17547	2.93901e-30	Whole_Blood
rs526945	T	A	32194982	0.1435	3.64353	0.000134462	0.340866	6	TRUE	3	A	upstream_gene_variant	MODIFIER	NOTCH4	0.0272	0.0735	0.002	0.0726	0.0031	-	13.3	1.17547	2.93901e-30	Whole_Blood
rs428947	G	A	32195786	0.1463	3.57986	0.000171892	0.380395	6	TRUE	3	A	upstream_gene_variant	MODIFIER	NOTCH4	0.0272	0.0735	0.002	0.0716	0.0031	-	5.434	1.17547	2.93901e-30	Whole_Blood
rs374205	A	G	32196873	0.1683	3.61915	0.000147785	0.359335	6	TRUE	3	G	intergenic_variant	MODIFIER	-	0.0567	0.1441	0.0972	0.0885	0.044	-	5.952	0.805698	4.72593e-20	Whole_Blood
rs3134938	C	T	32206488	0.2649	3.54617	0.000195434	0.404009	6	TRUE	3	T	intergenic_variant	MODIFIER	-	0.0507	0.1873	0.0952	0.2197	0.1002	Type_1_diabetes_age_at_diagnosis+NHGRI-EBI_GWAS_catalog+rs3134938	2.898	0.431462	1.01079e-09	Heart_Left_Ventricle
rs557236	G	A	32214995	0.1456	3.27703	0.000524521	0.59548	6	TRUE	3	A	intergenic_variant	MODIFIER	-	0.0212	0.0749	0.002	0.0706	0.0031	-	1.167	1.23181	2.57131e-32	Whole_Blood
rs1167794	G	A	75172270	0.147	3.34367	0.000413392	0.554594	7	TRUE	1	A	synonymous_variant	LOW	HIP1	0.0393	0.0692	0.004	0.17	0.0726	-	3.643	-0.261935	1.89669e-06	Brain_Cerebellum
rs1167798	T	C	75175924	0.1491	3.55986	0.000185523	0.394846	7	TRUE	1	C	intron_variant	MODIFIER	HIP1	0.0356	0.0677	0.0069	0.173	0.0736	-	6.988	-0.286894	3.92374e-06	Nerve_Tibial
rs1167801	T	C	75176300	0.1506	3.61448	0.000150473	0.360098	7	TRUE	1	C	synonymous_variant	LOW	HIP1	0.0378	0.0677	0.0069	0.171	0.0736	-	6.493	-0.288877	3.19767e-06	Nerve_Tibial
rs7806452	A	G	75187621	0.1136	3.25361	0.000569748	0.610736	7	TRUE	1	G	intron_variant	MODIFIER	HIP1	0.0953	0.0764	0.2708	0.0954	0.1196	-	2.338	0.70859	4.3524e-10	Cells_Cultured_fibroblasts
rs12540881	A	T	75197114	0.08736	3.31406	0.000459758	0.570006	7	TRUE	1	T	intron_variant	MODIFIER	HIP1	0.0802	0.0764	0.25	0.0815	0.1063	-	0.195	NA	NA	NA
rs237231	A	C	75214958	0.1321	3.4966	0.000235615	0.443105	7	TRUE	1	C	intron_variant	MODIFIER	HIP1	0.2254	0.1167	0.0804	0.1491	0.1626	-	3.394	NA	NA	NA		The product of this gene is a membrane-associated protein that functions in clathrin-mediated endocytosis and protein trafficking within the cell. The encoded protein binds to the huntingtin protein in the brain; this interaction is lost in Huntington's disease. Alternative splicing results in multiple transcript variants. [provided by RefSeq, Jul 2013] GeneCards Summary for HIP1 Gene HIP1 (Hunti…
rs147969627	G	A	75229185	0.255	3.80291	7.15035e-05	0.249022	7	TRUE	1	A	intron_variant	MODIFIER	HIP1	0.0711	0.1326	0.0427	0.2068	0.1585	-	1.66	0.443349	8.11035e-06	Spleen
rs13239721	G	A	75229634	0.2422	3.2555	0.000565958	0.610736	7	TRUE	1	A	intron_variant	MODIFIER	HIP1	0.0711	0.1326	0.0427	0.2058	0.1585	-	2.262	0.443349	8.11035e-06	Spleen
rs13239722	G	T	75229635	0.2422	3.2555	0.000565958	0.610736	7	TRUE	1	T	intron_variant	MODIFIER	HIP1	0.0711	0.1326	0.0427	0.2058	0.1585	-	0.382	0.443349	8.11035e-06	Spleen
rs13235254	T	C	75230086	0.2422	3.31011	0.000466298	0.571679	7	TRUE	1	C	intron_variant	MODIFIER	HIP1	0.0741	0.1326	0.0427	0.2068	0.1605	-	4.277	0.443349	8.11035e-06	Spleen
rs17352471	C	A	75233647	0.2429	3.36727	0.000379575	0.538067	7	TRUE	1	A	intron_variant	MODIFIER	HIP1	0.0424	0.1268	0.0486	0.2097	0.1626	-	1.403	NA	NA	NA
rs2091751	G	A	75247519	0.2628	3.48371	0.000247262	0.453591	7	TRUE	1	A	intron_variant	MODIFIER	HIP1	0.0469	0.2248	0.0496	0.2644	0.2168	-	0.867	-0.169171	6.92309e-10	Whole_Blood
rs76822090	G	C	75248336	0.07386	3.84544	6.01692e-05	0.227471	7	TRUE	1	C	intron_variant	MODIFIER	HIP1	0.0061	0.0375	0	0.0755	0.0603	-	1.079	-0.242472	3.42872e-05	Nerve_Tibial
rs77936510	T	C	75248979	0.2628	3.88591	5.09746e-05	0.206902	7	TRUE	1	C	intron_variant	MODIFIER	HIP1	0.0121	0.2219	0.0496	0.2654	0.2178	-	11.29	-0.162983	4.38596e-09	Whole_Blood
rs62475460	C	T	75251816	0.2635	4.14006	1.73606e-05	0.110845	7	TRUE	1	T	intron_variant	MODIFIER	HIP1	0.0106	0.2219	0.0486	0.2644	0.2168	-	0.786	-0.165182	3.00756e-09	Whole_Blood
rs7793389	C	T	75253334	0.2628	3.87307	5.37367e-05	0.212797	7	TRUE	1	T	intron_variant	MODIFIER	HIP1	0.0106	0.2219	0.0486	0.2644	0.2157	-	0.363	-0.163065	4.77526e-09	Whole_Blood
rs62475464	G	A	75263197	0.2393	3.46911	0.000261093	0.466105	7	TRUE	1	A	intron_variant	MODIFIER	HIP1	0.0613	0.2003	0.0655	0.2266	0.1953	-	0.411	-0.158938	1.95069e-08	Whole_Blood
rs117889072	A	G	75263253	0.0554	4.24397	1.09802e-05	0.0851378	7	TRUE	1	G	intron_variant	MODIFIER	HIP1	0.0023	0.0173	0	0.0547	0.0072	-	7.499	-0.466375	7.32445e-05	Skin_Not_Sun_Exposed_Suprapubic
rs4731231	A	G	75264463	0.2401	3.80498	7.09088e-05	0.24794	7	TRUE	1	G	intron_variant	MODIFIER	HIP1	0.0628	0.2017	0.0655	0.2276	0.1963	-	3.417	-0.1566	2.82269e-08	Whole_Blood
rs4731232	G	A	75264765	0.2393	3.65409	0.00012905	0.334574	7	TRUE	1	A	intron_variant	MODIFIER	HIP1	0.0613	0.2046	0.0655	0.2276	0.1953	-	1.096	-0.158938	1.95069e-08	Whole_Blood
rs62475465	C	T	75265541	0.2393	3.43548	0.000295755	0.490223	7	TRUE	1	A	intron_variant	MODIFIER	HIP1	-	-	-	-	-	-	0.081	-0.158938	1.95069e-08	Whole_Blood
rs12536918	G	A	75266699	0.2386	3.92314	4.3701e-05	0.18694	7	TRUE	1	A	intron_variant	MODIFIER	HIP1	0.0083	0.2046	0.0655	0.2276	0.1861	-	4.626	-0.161641	1.85165e-08	Whole_Blood
rs4731244	A	G	75267614	0.2422	3.61386	0.000150839	0.360098	7	TRUE	1	G	intron_variant	MODIFIER	HIP1	0.0083	0.2046	0.0645	0.2286	0.1861	-	9.874	-0.160962	2.04292e-08	Whole_Blood
rs13233152	C	T	75272055	0.2486	3.863	5.60025e-05	0.218755	7	TRUE	1	T	intron_variant	MODIFIER	HIP1	0.0091	0.2075	0.0655	0.2366	0.1861	-	4.368	-0.157625	3.24862e-08	Whole_Blood
rs3857844	C	G	75274876	0.2401	3.24953	0.000577978	0.612909	7	TRUE	1	G	intron_variant	MODIFIER	HIP1	0.0696	0.2133	0.0714	0.2227	0.2004	-	0.475	0.109445	4.57494e-06	Adipose_Subcutaneous
rs62475499	G	T	75283169	0.1278	4.18773	1.4088e-05	0.099264	7	TRUE	1	T	intron_variant	MODIFIER	HIP1	0.028	0.0576	0.0635	0.1183	0.1299	-	2.927	-0.164535	5.88949e-05	Whole_Blood
rs56082477	A	G	75294545	0.05611	3.45839	0.00027171	0.474255	7	TRUE	1	G	intron_variant	MODIFIER	HIP1	0.0038	0.0317	0	0.0646	0.0695	-	5.364	NA	NA	NA
rs118046095	C	T	75305240	0.05043	3.97633	3.49938e-05	0.163908	7	TRUE	1	T	intron_variant	MODIFIER	HIP1	0.0023	0.013	0	0.0517	0.0031	-	2.501	0.31809	0.000276292	Cells_Cultured_fibroblasts
rs79439815	C	T	75309727	0.1136	3.24605	0.000585098	0.615412	7	TRUE	1	T	intron_variant	MODIFIER	HIP1	0.025	0.0533	0.0575	0.1074	0.1196	-	8.446	0.479689	2.73287e-06	Thyroid		HSPB1: This gene encodes a member of the small heat shock protein (HSP20) family of proteins. In response to environmental stress, the encoded protein translocates from the cytoplasm to the nucleus and functions as a molecular chaperone that promotes the correct folding of other proteins. This protein plays an important role in the differentiation of a wide variety of cell types. Expression of th…
rs75875013	C	T	75311866	0.1136	3.41169	0.000322804	0.508921	7	TRUE	1	T	intron_variant	MODIFIER	HIP1	0.0242	0.0533	0.0575	0.1064	0.1207	-	1.389	0.476207	3.65146e-06	Thyroid
rs79972291	C	G	75929426	0.2528	3.50534	0.000228015	0.43525	7	TRUE	1	G	upstream_gene_variant	MODIFIER	HSPB1	0.0068	0.1311	0.0506	0.2276	0.2423	-	1.804	0.574461	1.4898e-23	Skin_Sun_Exposed_Lower_leg
rs62476769	G	A	75978068	0.1768	3.70961	0.000103791	0.299544	7	TRUE	1	A	intron_variant	MODIFIER	YWHAG	0.0212	0.3141	0.3115	0.2048	0.2515	Early-Onset_Epilepsy+DDG2P+ENSG00000170027;DEVELOPMENTAL_AND_EPILEPTIC_ENCEPHALOPATHY_56+MIM_morbid+ENSG00000170027;Non-specific_early-onset_epileptic_encephalopathy+Orphanet+ENSG00000170027	3.236	-0.745562	3.93941e-34	Artery_Tibial
rs56322103	C	T	75980949	0.1797	3.35402	0.000398226	0.547297	7	TRUE	1	T	intron_variant	MODIFIER	YWHAG	0.1619	0.3228	0.3085	0.2058	0.2751	Early-Onset_Epilepsy+DDG2P+ENSG00000170027;DEVELOPMENTAL_AND_EPILEPTIC_ENCEPHALOPATHY_56+MIM_morbid+ENSG00000170027;Non-specific_early-onset_epileptic_encephalopathy+Orphanet+ENSG00000170027	2.955	-0.755774	7.17632e-37	Artery_Tibial		This gene product belongs to the 14-3-3 family of proteins which mediate signal transduction by binding to phosphoserine-containing proteins. This highly conserved protein family is found in both plants and mammals, and this protein is 100% identical to the rat ortholog. It is induced by growth factors in human vascular smooth muscle cells, and is also highly expressed in skeletal and heart muscl…
rs17149177	G	A	75985552	0.1768	3.82787	6.46278e-05	0.234225	7	TRUE	1	A	intron_variant	MODIFIER	YWHAG	0.0287	0.3141	0.3085	0.2058	0.2515	Early-Onset_Epilepsy+DDG2P+ENSG00000170027;DEVELOPMENTAL_AND_EPILEPTIC_ENCEPHALOPATHY_56+MIM_morbid+ENSG00000170027;Non-specific_early-onset_epileptic_encephalopathy+Orphanet+ENSG00000170027	2.005	-0.745562	3.93941e-34	Artery_Tibial
rs2041189	G	C	75986094	0.1783	3.25521	0.000566544	0.610736	7	TRUE	1	C	intron_variant	MODIFIER	YWHAG	0.1619	0.3228	0.3085	0.2048	0.2669	Early-Onset_Epilepsy+DDG2P+ENSG00000170027;DEVELOPMENTAL_AND_EPILEPTIC_ENCEPHALOPATHY_56+MIM_morbid+ENSG00000170027;Non-specific_early-onset_epileptic_encephalopathy+Orphanet+ENSG00000170027	6.84	-0.755774	7.17632e-37	Artery_Tibial
rs917422	G	A	75987812	0.1783	3.2272	0.000625043	0.628171	7	TRUE	1	A	intron_variant	MODIFIER	YWHAG	0.1626	0.3228	0.3085	0.2058	0.2669	Early-Onset_Epilepsy+DDG2P+ENSG00000170027;DEVELOPMENTAL_AND_EPILEPTIC_ENCEPHALOPATHY_56+MIM_morbid+ENSG00000170027;Non-specific_early-onset_epileptic_encephalopathy+Orphanet+ENSG00000170027	8.99	-0.755774	7.17632e-37	Artery_Tibial
rs12670586	G	A	75989449	0.1783	3.33613	0.000424768	0.559163	7	TRUE	1	A	upstream_gene_variant	MODIFIER	YWHAG	0.1619	0.3228	0.3105	0.2048	0.2658	-	4.113	-0.755774	7.17632e-37	Artery_Tibial
rs62476792	G	A	75991425	0.1761	3.96404	3.68466e-05	0.169087	7	TRUE	1	A	upstream_gene_variant	MODIFIER	YWHAG	0.0076	0.3127	0.3105	0.2038	0.2505	-	0.606	-0.741708	1.19423e-33	Artery_Tibial
rs57951230	A	G	75992621	0.1768	3.66992	0.000121312	0.323154	7	TRUE	1	G	upstream_gene_variant	MODIFIER	YWHAG	0.0287	0.3141	0.3105	0.2048	0.2505	-	12.46	-0.745562	3.93941e-34	Artery_Tibial
rs112072147	T	G	75993090	0.05114	3.54199	0.000198559	0.408387	7	TRUE	1	G	upstream_gene_variant	MODIFIER	YWHAG	0.0008	0.0187	0	0.0278	0.0153	-	3.472	0.501698	8.61844e-06	Thyroid
rs11765813	C	T	75994717	0.07528	3.82023	6.66633e-05	0.238098	7	TRUE	1	T	downstream_gene_variant	MODIFIER	PPIAP81	0.0061	0.0274	0.2252	0.0646	0.0368	-	0.183	0.750595	2.35292e-08	Thyroid
rs962627	C	T	75995490	0.1768	3.51197	0.000222396	0.431261	7	TRUE	1	T	downstream_gene_variant	MODIFIER	PPIAP81	0.0295	0.3141	0.3105	0.2048	0.2495	-	16.03	-0.746784	3.09549e-34	Artery_Tibial		PPIAP81 (Peptidylprolyl Isomerase A Pseudogene 81) is a Pseudogene.
rs17149187	A	G	75998573	0.1761	4.23247	1.15569e-05	0.0876799	7	TRUE	1	G	regulatory_region_variant	MODIFIER	-	0.0076	0.3141	0.3105	0.2038	0.2505	-	1.916	-0.747847	2.75361e-34	Artery_Tibial
rs62476796	G	A	75999658	0.1974	4.0957	2.10449e-05	0.124261	7	TRUE	1	A	intergenic_variant	MODIFIER	-	0.0076	0.3127	0.3105	0.2038	0.2505	-	0.362	-0.746665	3.86952e-34	Artery_Tibial
rs62476797	A	G	76000117	0.1783	3.31823	0.000452944	0.568551	7	TRUE	1	C	intergenic_variant	MODIFIER	-	-	-	-	-	-	-	1.41	-0.761855	1.50145e-37	Artery_Tibial
rs62476798	G	A	76000137	0.07386	3.99725	3.20418e-05	0.158639	7	TRUE	1	A	intergenic_variant	MODIFIER	-	0.003	0.0403	0.001	0.0835	0.0143	-	1.032	-0.522309	7.82364e-13	Whole_Blood
rs4728696	G	A	76000734	0.1619	3.63908	0.000136807	0.343722	7	TRUE	1	A	intergenic_variant	MODIFIER	-	0.1498	0.304	0.3165	0.1869	0.2587	-	8.275	-0.533157	5.48865e-28	Whole_Blood
rs79969407	G	A	76004816	0.1044	3.38225	0.000359471	0.526776	7	TRUE	1	A	intergenic_variant	MODIFIER	-	0.0061	0.0389	0.1706	0.0915	0.044	-	0.026	0.600201	7.57253e-08	Skin_Not_Sun_Exposed_Suprapubic
rs1860148	T	A	76006814	0.174	3.76174	8.4369e-05	0.272369	7	TRUE	1	A	intergenic_variant	MODIFIER	-	0.0212	0.3112	0.3056	0.2008	0.2658	-	7.245	-0.793022	7.26522e-41	Artery_Tibial
rs4988674	T	A	76008712	0.1889	4.1394	1.74109e-05	0.111029	7	TRUE	1	A	intergenic_variant	MODIFIER	-	-	-	-	-	-	-	2.966	NA	NA	NA
rs10953352	C	T	101507679	0.3395	3.567	0.000180546	0.389545	7	TRUE	2	T	intron_variant	MODIFIER	CUX1	0.0166	0.1643	0.0377	0.2992	0.137	GLOBAL_DEVELOPMENTAL_DELAY_WITH_OR_WITHOUT_IMPAIRED_INTELLECTUAL_DEVELOPMENT+DDG2P+ENSG00000257923;GLOBAL_DEVELOPMENTAL_DELAY_WITH_OR_WITHOUT_IMPAIRED_INTELLECTUAL_DEVELOPMENT+MIM_morbid+ENSG00000257923;Autosomal_dominant_non-syndromic_intellectual_disability+Orphanet+ENSG00000257923	1.857	NA	NA	NA
rs10953353	A	G	101507732	0.3395	3.37299	0.000371786	0.533958	7	TRUE	2	C	intron_variant	MODIFIER	CUX1	-	-	-	-	-	-	1.473	NA	NA	NA
rs62463725	G	A	101510288	0.3381	3.79029	7.52342e-05	0.257848	7	TRUE	2	A	intron_variant	MODIFIER	CUX1	0.0227	0.1643	0.0387	0.3022	0.136	GLOBAL_DEVELOPMENTAL_DELAY_WITH_OR_WITHOUT_IMPAIRED_INTELLECTUAL_DEVELOPMENT+DDG2P+ENSG00000257923;GLOBAL_DEVELOPMENTAL_DELAY_WITH_OR_WITHOUT_IMPAIRED_INTELLECTUAL_DEVELOPMENT+MIM_morbid+ENSG00000257923;Autosomal_dominant_non-syndromic_intellectual_disability+Orphanet+ENSG00000257923	1.996	NA	NA	NA		The protein encoded by this gene is a member of the homeodomain family of DNA binding proteins. It may regulate gene expression, morphogenesis, and differentiation and it may also play a role in the cell cycle progession. Several alternatively spliced transcript variants encoding different isoforms have been identified.[provided by RefSeq, Feb 2011] GeneCards Summary for CUX1 Gene CUX1 (Cut Like …
rs77005373	G	C	101512148	0.3374	3.88913	5.03019e-05	0.205165	7	TRUE	2	C	intron_variant	MODIFIER	CUX1	0.0204	0.1614	0.0377	0.3012	0.137	GLOBAL_DEVELOPMENTAL_DELAY_WITH_OR_WITHOUT_IMPAIRED_INTELLECTUAL_DEVELOPMENT+DDG2P+ENSG00000257923;GLOBAL_DEVELOPMENTAL_DELAY_WITH_OR_WITHOUT_IMPAIRED_INTELLECTUAL_DEVELOPMENT+MIM_morbid+ENSG00000257923;Autosomal_dominant_non-syndromic_intellectual_disability+Orphanet+ENSG00000257923	1.534	NA	NA	NA		Immune?
rs11761496	C	T	101513384	0.3395	4.28997	8.93506e-06	0.0739584	7	TRUE	2	T	intron_variant	MODIFIER	CUX1	0.0212	0.1643	0.0377	0.3012	0.137	GLOBAL_DEVELOPMENTAL_DELAY_WITH_OR_WITHOUT_IMPAIRED_INTELLECTUAL_DEVELOPMENT+DDG2P+ENSG00000257923;GLOBAL_DEVELOPMENTAL_DELAY_WITH_OR_WITHOUT_IMPAIRED_INTELLECTUAL_DEVELOPMENT+MIM_morbid+ENSG00000257923;Autosomal_dominant_non-syndromic_intellectual_disability+Orphanet+ENSG00000257923	2.299	NA	NA	NA
rs62463731	A	C	101521978	0.3359	4.117	1.91916e-05	0.117461	7	TRUE	2	C	intron_variant	MODIFIER	CUX1	0.0204	0.1614	0.0377	0.3002	0.136	-	6.585	NA	NA	NA
rs62463732	T	C	101522241	0.3366	4.09595	2.10217e-05	0.124261	7	TRUE	2	C	intron_variant	MODIFIER	CUX1	0.0204	0.1614	0.0377	0.3002	0.136	-	0.533	NA	NA	NA
rs11768652	A	C	101529184	0.3409	3.73506	9.38358e-05	0.285801	7	TRUE	2	C	intron_variant	MODIFIER	CUX1	0.0204	0.1614	0.0387	0.3032	0.135	GLOBAL_DEVELOPMENTAL_DELAY_WITH_OR_WITHOUT_IMPAIRED_INTELLECTUAL_DEVELOPMENT+DDG2P+ENSG00000257923;GLOBAL_DEVELOPMENTAL_DELAY_WITH_OR_WITHOUT_IMPAIRED_INTELLECTUAL_DEVELOPMENT+MIM_morbid+ENSG00000257923;Autosomal_dominant_non-syndromic_intellectual_disability+Orphanet+ENSG00000257923	1.933	NA	NA	NA
rs79943058	G	C	101542444	0.3423	3.54697	0.000194848	0.403557	7	TRUE	2	C	intron_variant	MODIFIER	CUX1	0.0197	0.1643	0.0377	0.3052	0.1319	GLOBAL_DEVELOPMENTAL_DELAY_WITH_OR_WITHOUT_IMPAIRED_INTELLECTUAL_DEVELOPMENT+DDG2P+ENSG00000257923;GLOBAL_DEVELOPMENTAL_DELAY_WITH_OR_WITHOUT_IMPAIRED_INTELLECTUAL_DEVELOPMENT+MIM_morbid+ENSG00000257923;Autosomal_dominant_non-syndromic_intellectual_disability+Orphanet+ENSG00000257923	1.511	NA	NA	NA
rs62463736	G	A	101546097	0.3402	3.75666	8.6099e-05	0.274357	7	TRUE	2	A	intron_variant	MODIFIER	CUX1	0.0159	0.1599	0.0377	0.2982	0.1309	-	8.393	NA	NA	NA
rs11760677	G	A	101547453	0.3409	3.71346	0.000102223	0.297379	7	TRUE	2	A	intron_variant	MODIFIER	CUX1	0.0197	0.1614	0.0377	0.2982	0.1309	GLOBAL_DEVELOPMENTAL_DELAY_WITH_OR_WITHOUT_IMPAIRED_INTELLECTUAL_DEVELOPMENT+DDG2P+ENSG00000257923;GLOBAL_DEVELOPMENTAL_DELAY_WITH_OR_WITHOUT_IMPAIRED_INTELLECTUAL_DEVELOPMENT+MIM_morbid+ENSG00000257923;Autosomal_dominant_non-syndromic_intellectual_disability+Orphanet+ENSG00000257923	0.545	NA	NA	NA
rs62463737	A	G	101548684	0.3416	3.76026	8.48693e-05	0.272749	7	TRUE	2	G	intron_variant	MODIFIER	CUX1	0.0197	0.1643	0.0377	0.3042	0.1319	-	0.924	NA	NA	NA
rs76939752	C	T	101549365	0.3423	3.69906	0.0001082	0.305618	7	TRUE	2	T	intron_variant	MODIFIER	CUX1	0.0197	0.1614	0.0377	0.3002	0.1309	GLOBAL_DEVELOPMENTAL_DELAY_WITH_OR_WITHOUT_IMPAIRED_INTELLECTUAL_DEVELOPMENT+DDG2P+ENSG00000257923;GLOBAL_DEVELOPMENTAL_DELAY_WITH_OR_WITHOUT_IMPAIRED_INTELLECTUAL_DEVELOPMENT+MIM_morbid+ENSG00000257923;Autosomal_dominant_non-syndromic_intellectual_disability+Orphanet+ENSG00000257923	2.254	NA	NA	NA
rs75137959	C	G	101668533	0.05895	3.30086	0.000481939	0.579509	7	TRUE	2	G	intron_variant	MODIFIER	CUX1	0.0023	0.0274	0	0.0467	0.0031	GLOBAL_DEVELOPMENTAL_DELAY_WITH_OR_WITHOUT_IMPAIRED_INTELLECTUAL_DEVELOPMENT+DDG2P+ENSG00000257923;GLOBAL_DEVELOPMENTAL_DELAY_WITH_OR_WITHOUT_IMPAIRED_INTELLECTUAL_DEVELOPMENT+MIM_morbid+ENSG00000257923;Autosomal_dominant_non-syndromic_intellectual_disability+Orphanet+ENSG00000257923	2.789	NA	NA	NA
rs380967	G	T	101787042	0.05398	3.56136	0.000184467	0.393409	7	TRUE	2	T	intron_variant	MODIFIER	CUX1	0.0688	0.0403	0.0109	0.0487	0.0368	GLOBAL_DEVELOPMENTAL_DELAY_WITH_OR_WITHOUT_IMPAIRED_INTELLECTUAL_DEVELOPMENT+DDG2P+ENSG00000257923;GLOBAL_DEVELOPMENTAL_DELAY_WITH_OR_WITHOUT_IMPAIRED_INTELLECTUAL_DEVELOPMENT+MIM_morbid+ENSG00000257923;Autosomal_dominant_non-syndromic_intellectual_disability+Orphanet+ENSG00000257923	0.692	-0.568314	4.95296e-08	Adipose_Visceral_Omentum
rs436090	T	G	101797486	0.05682	3.26569	0.000545992	0.60259	7	TRUE	2	C	intron_variant	MODIFIER	CUX1	-	-	-	-	-	GLOBAL_DEVELOPMENTAL_DELAY_WITH_OR_WITHOUT_IMPAIRED_INTELLECTUAL_DEVELOPMENT+DDG2P+ENSG00000257923;GLOBAL_DEVELOPMENTAL_DELAY_WITH_OR_WITHOUT_IMPAIRED_INTELLECTUAL_DEVELOPMENT+MIM_morbid+ENSG00000257923;Autosomal_dominant_non-syndromic_intellectual_disability+Orphanet+ENSG00000257923;Height+NHGRI-EBI_GWAS_catalog+rs436090	2.681	-0.504878	6.06606e-07	Adipose_Visceral_Omentum
rs112007669	T	A	101829877	0.09872	3.68962	0.000112293	0.312034	7	TRUE	2	A	intron_variant	MODIFIER	CUX1	0.0499	0.0706	0.0069	0.0944	0.0573	GLOBAL_DEVELOPMENTAL_DELAY_WITH_OR_WITHOUT_IMPAIRED_INTELLECTUAL_DEVELOPMENT+DDG2P+ENSG00000257923;GLOBAL_DEVELOPMENTAL_DELAY_WITH_OR_WITHOUT_IMPAIRED_INTELLECTUAL_DEVELOPMENT+MIM_morbid+ENSG00000257923;Autosomal_dominant_non-syndromic_intellectual_disability+Orphanet+ENSG00000257923	0.114	NA	NA	NA		Involved in several processes, including actin filament network formation; plasma membrane bounded cell projection organization; and positive regulation of cellular component organization. Located in several cellular components, including lamellipodium; macropinosome; and nuclear speck. [provided by Alliance of Genome Resources, Apr 2022] GeneCards Summary for CARMIL1 Gene CARMIL1 (Capping Protei…
rs778965509	C	T	6622136	0.06392	3.34665	0.000408966	0.551539	8	TRUE	1	T	downstream_gene_variant	MODIFIER	AGPAT5	-	-	-	-	-	-	0.7	NA	NA	NA		This gene encodes a member of the 1-acylglycerol-3-phosphate O-acyltransferase family. This integral membrane protein converts lysophosphatidic acid to phosphatidic acid, the second step in de novo phospholipid biosynthesis. A pseudogene of this gene is present on the Y chromosome. [provided by RefSeq, Aug 2014] GeneCards Summary for AGPAT5 Gene AGPAT5 (1-Acylglycerol-3-Phosphate O-Acyltransferas…
rs12549020	C	G	6631314	0.25	3.23161	0.000615468	0.62652	8	TRUE	1	G	intergenic_variant	MODIFIER	-	0.056	0.2075	0.1468	0.2455	0.135	-	0.228	NA	NA	NA
rs35553521	C	T	6651830	0.125	3.56005	0.00018539	0.394727	8	TRUE	1	A	regulatory_region_variant	MODIFIER	-	0.003	0.0014	0	0	0	-	1.12	NA	NA	NA
rs13255666	G	C	6670159	0.2273	3.46725	0.00026291	0.467164	8	TRUE	1	A	intron_variant	MODIFIER	XKR5	-	-	-	-	-	-	1.27	NA	NA	NA
rs12544341	A	G	6670270	0.07812	5.11795	1.54436e-07	0.00353782	8	TRUE	1	G	intron_variant	MODIFIER	XKR5	0.0204	0.0317	0	0.0716	0.0061	-	1.234	NA	NA	NA		Predicted to be involved in apoptotic process involved in development; engulfment of apoptotic cell; and phosphatidylserine exposure on apoptotic cell surface. Predicted to be integral component of membrane. Predicted to be active in plasma membrane. [provided by Alliance of Genome Resources, Apr 2022] GeneCards Summary for XKR5 Gene XKR5 (XK Related 5) is a Protein Coding gene. Diseases associat…
rs2615788	G	C	6670353	0.3686	5.96318	1.2369e-09	8.30772e-05	8	TRUE	1	C	intron_variant	MODIFIER	XKR5	0.4168	0.5029	0.3938	0.3608	0.1922	-	14.37	NA	NA	NA
rs12546593	T	C	6677842	0.06037	3.83601	6.25241e-05	0.229505	8	TRUE	1	C	intron_variant	MODIFIER	XKR5	0.1566	0.304	0.3413	0.0805	0.0746	-	3.033	NA	NA	NA
rs12678222	C	T	6680649	0.07386	3.38121	0.000360836	0.527013	8	TRUE	1	T	intron_variant	MODIFIER	XKR5	0.2572	0.0576	0.3085	0.0815	0.2648	-	0.141	NA	NA	NA
rs2741086	G	C	6685788	0.206	5.92805	1.53277e-09	9.78656e-05	8	TRUE	1	C	intron_variant	MODIFIER	XKR5	0.1399	0.1412	0.2331	0.1998	0.3016	-	3.189	NA	NA	NA
rs2741087	C	T	6686791	0.2536	6.79569	5.38993e-12	8.71104e-07	8	TRUE	1	T	intron_variant	MODIFIER	XKR5	0.1573	0.1657	0.2302	0.2316	0.2699	-	2.125	-0.23326	3.42134e-05	Esophagus_Mucosa
rs2741089	T	C	6688237	0.2812	7.09366	6.53035e-13	1.46841e-07	8	TRUE	1	C	intron_variant	MODIFIER	XKR5	0.112	0.1513	0.2341	0.2773	0.1963	-	3.761	-0.350871	1.17036e-10	Esophagus_Mucosa
rs28668629	G	T	6692708	0.5234	3.34899	0.000405539	0.550081	8	TRUE	1	A	intron_variant	MODIFIER	XKR5	-	-	-	-	-	-	5.66	0.468691	1.1267e-17	Esophagus_Mucosa
rs2977804	C	G	6693608	0.5107	7.14772	4.41167e-13	1.1408e-07	8	TRUE	1	G	upstream_gene_variant	MODIFIER	XKR5	0.4198	0.3977	0.4841	0.503	0.5082	-	1.171	0.48577	8.27676e-25	Skin_Sun_Exposed_Lower_leg
rs2977803	C	T	6694464	0.4936	4.92102	4.30482e-07	0.00794334	8	TRUE	1	T	upstream_gene_variant	MODIFIER	XKR5	0.149	0.3862	0.4028	0.495	0.4693	-	0.104	0.457599	6.60325e-19	Esophagus_Mucosa
rs2977799	A	G	6696927	0.5142	5.90577	1.75497e-09	0.00010198	8	TRUE	1	C	upstream_gene_variant	MODIFIER	XKR5	-	-	-	-	-	Basophil_count+NHGRI-EBI_GWAS_catalog+rs2977799;Basophil_percentage_of_white_cells+NHGRI-EBI_GWAS_catalog+rs2977799;Lymphocyte-to-monocyte_ratio+NHGRI-EBI_GWAS_catalog+rs2977799	2.954	0.484561	1.32218e-23	Skin_Sun_Exposed_Lower_leg
rs2978891	T	A	6697258	0.5064	5.06168	2.07786e-07	0.00447757	8	TRUE	1	A	upstream_gene_variant	MODIFIER	XKR5	0.2224	0.4971	0.4306	0.501	0.4243	-	2.227	0.479361	1.06417e-22	Skin_Sun_Exposed_Lower_leg
rs2978889	G	A	6697316	0.5064	5.06352	2.05793e-07	0.00445318	8	TRUE	1	A	upstream_gene_variant	MODIFIER	XKR5	0.2224	0.4971	0.4306	0.502	0.4254	-	2.294	0.472709	3.74812e-22	Skin_Sun_Exposed_Lower_leg
rs9772604	A	C	6697811	0.5227	4.88822	5.08757e-07	0.00879987	8	TRUE	1	C	upstream_gene_variant	MODIFIER	XKR5	0.2564	0.5216	0.4315	0.5199	0.4765	-	2.613	0.456934	1.28939e-20	Skin_Sun_Exposed_Lower_leg		GS1-24F4.2 (Uncharacterized LOC100652791) is an RNA Gene, and is affiliated with the lncRNA class.
rs3863728	A	G	6698224	0.5249	6.43657	6.11022e-11	6.86968e-06	8	TRUE	1	C	upstream_gene_variant	MODIFIER	GS1-24F4.2	-	-	-	-	-	-	1.494	0.454091	8.40684e-21	Skin_Sun_Exposed_Lower_leg
rs2951832	T	C	6698630	0.4865	5.8883	1.95095e-09	0.000109672	8	TRUE	1	A	upstream_gene_variant	MODIFIER	GS1-24F4.2	-	-	-	-	-	-	4.748	0.543406	1.45945e-30	Skin_Sun_Exposed_Lower_leg
rs881362	A	G	6698894	0.5249	3.31982	0.000450372	0.568377	8	TRUE	1	C	upstream_gene_variant	MODIFIER	GS1-24F4.2	-	-	-	-	-	Granulocyte_percentage_of_myeloid_white_cells+NHGRI-EBI_GWAS_catalog+rs881362;Monocyte_percentage_of_white_cells+NHGRI-EBI_GWAS_catalog+rs881362	2.368	0.448026	3.59655e-20	Skin_Sun_Exposed_Lower_leg
rs2951831	C	T	6699341	0.0554	4.58042	2.32018e-06	0.0284738	8	TRUE	1	T	upstream_gene_variant	MODIFIER	GS1-24F4.2	0.0015	0.0245	0.001	0.0288	0.001	-	1.253	-0.366005	4.57345e-05	Whole_Blood
rs2951830	C	G	6699486	0.4986	6.81262	4.79197e-12	7.99447e-07	8	TRUE	1	G	non_coding_transcript_exon_variant	MODIFIER	GS1-24F4.2	0.2247	0.4193	0.1488	0.496	0.41	-	2.434	0.518953	7.09586e-27	Skin_Sun_Exposed_Lower_leg
rs2702846	T	C	6699538	0.5163	3.8013	7.19702e-05	0.250142	8	TRUE	1	A	intron_variant;non_coding_transcript_variant	MODIFIER	GS1-24F4.2	-	-	-	-	-	-	0.708	0.444333	2.54914e-19	Skin_Sun_Exposed_Lower_leg
rs2951828	C	T	6700160	0.4858	5.34812	4.44374e-08	0.00126274	8	TRUE	1	T	intron_variant;non_coding_transcript_variant	MODIFIER	GS1-24F4.2	0.2095	0.4164	0.1488	0.4841	0.408	-	0.223	0.52357	1.43788e-27	Skin_Sun_Exposed_Lower_leg
rs11775706	C	T	6700888	0.4801	5.55251	1.40799e-08	0.000520126	8	TRUE	1	G	intron_variant;non_coding_transcript_variant	MODIFIER	GS1-24F4.2	-	-	-	-	-	Monocyte_count+NHGRI-EBI_GWAS_catalog+rs11775706	3.794	0.491712	2.86723e-23	Skin_Sun_Exposed_Lower_leg
rs11783437	G	C	6702145	0.4936	5.68908	6.38646e-09	0.00027001	8	TRUE	1	C	intron_variant;non_coding_transcript_variant	MODIFIER	GS1-24F4.2	0.205	0.4726	0.1438	0.506	0.4131	-	0.289	0.522427	7.59799e-27	Skin_Sun_Exposed_Lower_leg
rs2951827	C	T	6702849	0.4986	5.17611	1.13277e-07	0.00280378	8	TRUE	1	G	intron_variant;non_coding_transcript_variant	MODIFIER	GS1-24F4.2	-	-	-	-	-	-	0.405	0.538715	9.81288e-29	Skin_Sun_Exposed_Lower_leg
rs10095037	A	G	6703013	0.5107	5.48724	2.04126e-08	0.000703791	8	TRUE	1	G	intron_variant;non_coding_transcript_variant	MODIFIER	GS1-24F4.2	0.4017	0.4986	0.1528	0.5288	0.4356	-	1.704	0.4705	4.2601e-22	Skin_Sun_Exposed_Lower_leg
rs11776831	T	C	6703041	0.5	5.41279	3.10243e-08	0.000966565	8	TRUE	1	C	intron_variant;non_coding_transcript_variant	MODIFIER	GS1-24F4.2	0.2912	0.4712	0.2361	0.5169	0.5757	Basophil_percentage_of_white_cells+NHGRI-EBI_GWAS_catalog+rs11776831	1.666	0.528402	2.70756e-27	Skin_Sun_Exposed_Lower_leg
rs11776917	T	C	6703290	0.5021	5.3308	4.88907e-08	0.00136921	8	TRUE	1	C	intron_variant;non_coding_transcript_variant	MODIFIER	GS1-24F4.2	0.3517	0.4784	0.2282	0.5139	0.5654	-	1.714	0.522782	6.70908e-27	Skin_Sun_Exposed_Lower_leg
rs78869955	C	G	6704402	0.5	4.56093	2.54638e-06	0.0302741	8	TRUE	1	G	intron_variant;non_coding_transcript_variant	MODIFIER	GS1-24F4.2	0.3971	0.4841	0.2242	0.4801	0.5562	-	0.517	0.483541	9.44722e-23	Skin_Sun_Exposed_Lower_leg
rs142988324	A	G	6704514	0.4964	4.70275	1.28338e-06	0.0181348	8	TRUE	1	G	intron_variant;non_coding_transcript_variant	MODIFIER	GS1-24F4.2	0.351	0.4784	0.2321	0.492	0.5726	-	1.086	0.49034	1.096e-23	Skin_Sun_Exposed_Lower_leg
rs2978888	A	G	6705769	0.4901	5.42937	2.82764e-08	0.00091399	8	TRUE	1	G	intron_variant;non_coding_transcript_variant	MODIFIER	GS1-24F4.2	0.2073	0.4207	0.1419	0.5099	0.4141	-	0.92	NA	NA	NA
rs55899239	C	A	6705845	0.07457	5.52884	1.6118e-08	0.000574884	8	TRUE	1	A	intron_variant;non_coding_transcript_variant	MODIFIER	GS1-24F4.2	0.0008	0.0259	0	0.0984	0.0092	-	0.383	0.548573	1.5102e-05	Adipose_Visceral_Omentum
rs4451328	T	C	6706729	0.4986	5.94141	1.41289e-09	9.13389e-05	8	TRUE	1	C	intron_variant;non_coding_transcript_variant	MODIFIER	GS1-24F4.2	0.3215	0.4899	0.3075	0.5139	0.5143	-	0.909	0.500315	2.75065e-25	Skin_Sun_Exposed_Lower_leg
rs4841775	G	T	6709000	0.4865	5.60452	1.04416e-08	0.000400011	8	TRUE	1	A	intron_variant;non_coding_transcript_variant	MODIFIER	GS1-24F4.2	-	-	-	-	-	-	0.49	NA	NA	NA
rs2977796	G	A	6709725	0.4815	4.91469	4.44613e-07	0.00806816	8	TRUE	1	A	intron_variant;non_coding_transcript_variant	MODIFIER	GS1-24F4.2	0.2829	0.4856	0.3026	0.508	0.5153	-	1.462	0.499513	6.9549e-25	Skin_Sun_Exposed_Lower_leg
rs2977795	G	A	6709805	0.4808	4.82253	7.08739e-07	0.0113379	8	TRUE	1	A	intron_variant;non_coding_transcript_variant	MODIFIER	GS1-24F4.2	0.2012	0.4755	0.1468	0.507	0.4162	-	0.487	0.508763	4.13221e-25	Skin_Sun_Exposed_Lower_leg
rs2951863	A	C	6710502	0.4886	5.07802	1.90691e-07	0.00417883	8	TRUE	1	C	intron_variant;non_coding_transcript_variant	MODIFIER	GS1-24F4.2	0.2723	0.4827	0.3155	0.5139	0.4969	-	0.386	0.464788	2.23212e-22	Skin_Sun_Exposed_Lower_leg
rs2978887	C	T	6710879	0.4872	6.09361	5.51977e-10	4.46045e-05	8	TRUE	1	T	intron_variant;non_coding_transcript_variant	MODIFIER	GS1-24F4.2	0.143	0.4697	0.1478	0.5119	0.4162	-	0.127	0.491285	1.58679e-23	Skin_Sun_Exposed_Lower_leg
rs2951862	C	G	6711304	0.4901	5.80143	3.2876e-09	0.000163487	8	TRUE	1	G	intron_variant;non_coding_transcript_variant	MODIFIER	GS1-24F4.2	0.2201	0.4784	0.1478	0.5099	0.4172	-	1.656	0.4694	9.03416e-22	Skin_Sun_Exposed_Lower_leg
rs4841776	T	G	6712219	0.5	5.27097	6.78521e-08	0.00175457	8	TRUE	1	A	intron_variant;non_coding_transcript_variant	MODIFIER	GS1-24F4.2	-	-	-	-	-	-	0.238	0.494674	3.30216e-24	Skin_Sun_Exposed_Lower_leg
rs4840641	T	C	6712743	0.4908	4.38964	5.67704e-06	0.0541701	8	TRUE	1	C	intron_variant;non_coding_transcript_variant	MODIFIER	GS1-24F4.2	0.2837	0.4942	0.1478	0.5099	0.4376	-	3.46	0.415657	1.2939e-17	Skin_Sun_Exposed_Lower_leg
rs4840643	T	A	6712784	0.4908	4.17137	1.51384e-05	0.102477	8	TRUE	1	A	intron_variant;non_coding_transcript_variant	MODIFIER	GS1-24F4.2	0.2837	0.4971	0.1478	0.5099	0.4376	-	3.135	0.415657	1.2939e-17	Skin_Sun_Exposed_Lower_leg
rs2980950	C	G	6712807	0.4908	4.17137	1.51384e-05	0.102477	8	TRUE	1	G	intron_variant;non_coding_transcript_variant	MODIFIER	GS1-24F4.2	0.2844	0.5	0.1597	0.5099	0.4376	-	0.734	0.417326	1.13535e-17	Skin_Sun_Exposed_Lower_leg
rs2951859	C	T	6713153	0.4886	4.02412	2.85946e-05	0.14821	8	TRUE	1	T	intron_variant;non_coding_transcript_variant	MODIFIER	GS1-24F4.2	0.2837	0.4942	0.1478	0.5099	0.4376	-	2.282	0.413817	1.98694e-17	Skin_Sun_Exposed_Lower_leg
rs2980949	C	G	6713250	0.478	5.16645	1.19289e-07	0.00292385	8	TRUE	1	A	intron_variant;non_coding_transcript_variant	MODIFIER	GS1-24F4.2	-	-	-	-	-	-	0.873	0.488892	1.87361e-23	Skin_Sun_Exposed_Lower_leg
rs2980948	C	T	6713695	0.478	4.79725	8.04297e-07	0.0123427	8	TRUE	1	T	intron_variant;non_coding_transcript_variant	MODIFIER	GS1-24F4.2	0.2481	0.4741	0.1567	0.501	0.4162	-	2.196	0.455168	4.52624e-21	Skin_Sun_Exposed_Lower_leg
rs2951858	A	G	6713809	0.4908	3.54974	0.000192804	0.401584	8	TRUE	1	G	intron_variant;non_coding_transcript_variant	MODIFIER	GS1-24F4.2	0.3003	0.4942	0.1567	0.5109	0.4366	-	3.394	0.406278	5.54632e-17	Skin_Sun_Exposed_Lower_leg		IMMUNE
rs2738049	G	A	6724324	0.1626	3.59463	0.000162429	0.371864	8	TRUE	1	A	downstream_gene_variant	MODIFIER	DEFB1	0.031	0.2695	0.4454	0.1759	0.2791	-	1.554	-0.328006	1.2624e-05	Nerve_Tibial		Defensins form a family of microbicidal and cytotoxic peptides made by neutrophils. Members of the defensin family are highly similar in protein sequence. This gene encodes defensin, beta 1, an antimicrobial peptide implicated in the resistance of epithelial surfaces to microbial colonization. This gene maps in close proximity to defensin family member, defensin, alpha 1 and has been implicated i…
rs712260	C	G	8126876	0.38	3.59567	0.000161777	0.371193	8	TRUE	1	G	regulatory_region_variant	MODIFIER	-	0.1589	0.2406	0.002	0.3738	0.1063	-	0.644	-0.70443	3.56431e-43	Cells_Cultured_fibroblasts
rs17595502	G	C	8130491	0.3793	3.92167	4.3968e-05	0.187616	8	TRUE	1	C	TF_binding_site_variant	MODIFIER	-	0.0552	0.2305	0.001	0.3728	0.1022	-	1.384	-0.711681	1.52137e-42	Cells_Cultured_fibroblasts
rs17665878	C	T	8138808	0.3864	5.33047	4.89785e-08	0.00136921	8	TRUE	1	A	intergenic_variant	MODIFIER	-	-	-	-	-	-	-	2.17	-0.719234	3.88353e-44	Cells_Cultured_fibroblasts
rs68174081	G	A	8145500	0.3935	4.56296	2.52186e-06	0.0301211	8	TRUE	1	A	intergenic_variant	MODIFIER	-	0.1528	0.2406	0.004	0.4016	0.1258	-	0.302	-0.760175	1.74596e-55	Cells_Cultured_fibroblasts
rs17602876	G	A	8145931	0.06747	5.28524	6.27691e-08	0.00165801	8	TRUE	1	A	intergenic_variant	MODIFIER	-	0.003	0.0216	0.003	0.0765	0.0082	-	3.857	-0.537813	1.44868e-07	Cells_Cultured_fibroblasts
rs1107832	T	A	8146083	0.3949	4.4415	4.46669e-06	0.0455633	8	TRUE	1	A	intergenic_variant	MODIFIER	-	0.1331	0.2435	0.005	0.4076	0.1299	-	0.929	-0.756013	1.7129e-53	Cells_Cultured_fibroblasts
rs58054574	G	A	8146323	0.3928	4.15018	1.66108e-05	0.109102	8	TRUE	1	A	intergenic_variant	MODIFIER	-	0.118	0.2349	0.005	0.4046	0.1299	-	3.292	-0.767218	1.45048e-54	Cells_Cultured_fibroblasts
rs17602960	T	G	8146953	0.397	4.33283	7.36038e-06	0.0643008	8	TRUE	1	G	intergenic_variant	MODIFIER	-	0.2345	0.2493	0.005	0.4066	0.1247	-	12.08	-0.74768	2.00953e-55	Cells_Cultured_fibroblasts
rs111755843	C	T	8148948	0.3956	3.88717	5.07104e-05	0.20618	8	TRUE	1	A	intergenic_variant	MODIFIER	-	-	-	-	-	-	-	0.183	-0.757909	1.95384e-55	Cells_Cultured_fibroblasts
rs2945888	G	C	8149691	0.1016	7.54106	2.33085e-14	8.03639e-09	8	TRUE	1	A	intergenic_variant	MODIFIER	-	-	-	-	-	-	-	1.231	0.589481	1.08252e-06	Skin_Sun_Exposed_Lower_leg
rs2945890	G	A	8153884	0.2088	4.48095	3.71562e-06	0.03979	8	TRUE	1	A	intergenic_variant	MODIFIER	-	0.0091	0.2579	0.3194	0.1869	0.2106	-	0.101	0.577598	1.01284e-16	Cells_Cultured_fibroblasts
rs2139203	A	T	8156469	0.397	4.17666	1.47909e-05	0.101993	8	TRUE	1	G	intergenic_variant	MODIFIER	-	-	-	-	-	-	-	5.086	-0.724552	2.65269e-54	Cells_Cultured_fibroblasts
rs2945317	T	C	8157358	0.6797	4.25703	1.03582e-05	0.0819115	8	TRUE	1	A	regulatory_region_variant	MODIFIER	-	-	-	-	-	-	-	1.971	-0.258221	2.69375e-08	Skin_Not_Sun_Exposed_Suprapubic
rs75283138	T	G	8161167	0.1129	5.3534	4.31588e-08	0.00124259	8	TRUE	1	G	intergenic_variant	MODIFIER	-	0.0257	0.0677	0.001	0.1093	0.0102	-	1.391	0.684978	2.87995e-06	Testis
rs17603787	T	A	8161687	0.4339	5.62339	9.36209e-09	0.000369606	8	TRUE	1	A	intergenic_variant	MODIFIER	-	0.27	0.255	0.0208	0.4185	0.1646	-	8.979	-0.729919	9.31608e-51	Cells_Cultured_fibroblasts
rs2980433	G	A	8162393	0.2472	4.95938	3.53587e-07	0.00679801	8	TRUE	1	A	intergenic_variant	MODIFIER	-	0.0348	0.2839	0.3313	0.2326	0.2209	-	2.511	0.599487	2.83859e-21	Cells_Cultured_fibroblasts
rs2945320	G	T	8162415	0.2464	4.86297	5.7819e-07	0.00967719	8	TRUE	1	A	intergenic_variant	MODIFIER	-	-	-	-	-	-	-	2.687	0.599487	2.83859e-21	Cells_Cultured_fibroblasts
rs2139204	C	A	8166162	0.4034	3.8329	6.33199e-05	0.231431	8	TRUE	1	A	intergenic_variant	MODIFIER	-	0.2587	0.2435	0.0208	0.4165	0.1646	-	0.48	-0.734842	2.64769e-50	Cells_Cultured_fibroblasts
rs2176630	C	G	8166321	0.4055	3.32533	0.000441567	0.564546	8	TRUE	1	A	intergenic_variant	MODIFIER	-	-	-	-	-	-	-	1.575	-0.722243	2.23774e-51	Cells_Cultured_fibroblasts
rs6992091	G	A	8168222	0.4013	5.10822	1.62602e-07	0.00365474	8	TRUE	1	A	intergenic_variant	MODIFIER	-	0.2179	0.2421	0.004	0.4195	0.1442	-	9.297	-0.738619	1.60102e-52	Cells_Cultured_fibroblasts
rs7014953	A	C	8168413	0.4062	3.62568	0.000144104	0.354225	8	TRUE	1	C	intergenic_variant	MODIFIER	-	0.295	0.2507	0.0208	0.4205	0.1626	Asthma+NHGRI-EBI_GWAS_catalog+rs7014953	0.007	-0.719521	3.23824e-51	Cells_Cultured_fibroblasts
rs17603933	G	C	8168474	0.2678	4.38823	5.71391e-06	0.0542218	8	TRUE	1	C	intergenic_variant	MODIFIER	-	0.093	0.1556	0.003	0.3012	0.0777	Endometriosis_or_asthma_pleiotropy+NHGRI-EBI_GWAS_catalog+rs17603933;General_factor_of_neuroticism+NHGRI-EBI_GWAS_catalog+rs17603933	8.555	-0.662919	7.03115e-33	Cells_Cultured_fibroblasts
rs56162953	T	C	8170243	0.1385	4.2176	1.23461e-05	0.0910854	8	TRUE	1	C	intergenic_variant	MODIFIER	-	0.1543	0.0922	0.0179	0.1203	0.0859	-	1.939	-0.481335	2.78983e-08	Cells_Cultured_fibroblasts		This gene encodes an enzyme that belongs to the tyrosine protein kinase family. A similar protein in rat binds to Rho family GTPase 2 (Rnd2) and regulates neurite outgrowth via activation of Ras homolog gene family, member A (RhoA). [provided by RefSeq, Mar 2014] GeneCards Summary for PRAG1 Gene PRAG1 (PEAK1 Related, Kinase-Activating Pseudokinase 1) is a Protein Coding gene. Among its related pa…
rs17604113	T	A	8171471	0.1385	4.41436	5.06541e-06	0.0499943	8	TRUE	1	A	downstream_gene_variant	MODIFIER	PRAG1	0.1528	0.0922	0.0188	0.1223	0.0859	-	7.453	-0.481335	2.78983e-08	Cells_Cultured_fibroblasts
rs113297745	C	T	8173579	0.2628	4.12808	1.82902e-05	0.113966	8	TRUE	1	T	downstream_gene_variant	MODIFIER	PRAG1	0.1188	0.1527	0.004	0.2863	0.0757	-	0.476	-0.64908	4.14782e-31	Cells_Cultured_fibroblasts
rs56934846	G	A	8173869	0.1357	4.17476	1.49153e-05	0.102309	8	TRUE	1	A	downstream_gene_variant	MODIFIER	PRAG1	0.1384	0.0893	0.0179	0.1183	0.0869	-	1.734	0.305343	4.71495e-08	Thyroid
rs2945897	G	A	8173900	0.2479	4.75717	9.8163e-07	0.014594	8	TRUE	1	A	downstream_gene_variant	MODIFIER	PRAG1	0.0227	0.2954	0.3452	0.2575	0.2127	-	7.254	0.620653	1.61118e-24	Cells_Cultured_fibroblasts
rs2980506	A	G	8173997	0.2635	5.57087	1.26737e-08	0.000474966	8	TRUE	1	G	downstream_gene_variant	MODIFIER	PRAG1	0.025	0.2968	0.3452	0.2734	0.2147	-	1.691	0.655017	4.76843e-28	Cells_Cultured_fibroblasts
rs13439831	G	C	8174227	0.1385	4.31053	8.14307e-06	0.0696098	8	TRUE	1	A	downstream_gene_variant	MODIFIER	PRAG1	-	-	-	-	-	Alanine_aminotransferase_levels+NHGRI-EBI_GWAS_catalog+rs13439831;Aspartate_aminotransferase_levels+NHGRI-EBI_GWAS_catalog+rs13439831	2.097	0.428674	4.99106e-08	Thyroid
rs2980505	T	C	8174533	0.2685	5.4194	2.98996e-08	0.000944342	8	TRUE	1	C	downstream_gene_variant	MODIFIER	PRAG1	0.0144	0.2983	0.3502	0.2734	0.2157	General_factor_of_neuroticism+NHGRI-EBI_GWAS_catalog+rs2980505	1.809	0.651122	1.48548e-27	Cells_Cultured_fibroblasts
rs1356627	G	A	8174989	0.2621	5.44764	2.55213e-08	0.000840698	8	TRUE	1	A	downstream_gene_variant	MODIFIER	PRAG1	0.146	0.1556	0.003	0.2863	0.0746	-	4.426	-0.650839	6.38096e-32	Cells_Cultured_fibroblasts
rs55852693	A	C	8175136	0.2905	5.01044	2.71531e-07	0.00552515	8	TRUE	1	C	downstream_gene_variant	MODIFIER	PRAG1	0.1626	0.1801	0.003	0.3171	0.093	Endometriosis_or_asthma_pleiotropy+NHGRI-EBI_GWAS_catalog+rs55852693;F-burn/spicy_liking_derived_food-liking_factor+NHGRI-EBI_GWAS_catalog+rs55852693;F-capsicum_liking_derived_food-liking_factor+NHGRI-EBI_GWAS_catalog+rs55852693	2.2	-0.649598	1.1084e-34	Cells_Cultured_fibroblasts
rs73184311	G	A	8177604	0.2614	5.89519	1.8712e-09	0.000106345	8	TRUE	1	A	intron_variant	MODIFIER	PRAG1	0.0825	0.1499	0.003	0.2873	0.0767	-	0.875	-0.657601	1.68242e-31	Cells_Cultured_fibroblasts
rs73184312	G	A	8179639	0.2614	5.47502	2.18727e-08	0.000740577	8	TRUE	1	A	intron_variant	MODIFIER	PRAG1	0.0832	0.1499	0.003	0.2853	0.0767	White_matter_hyperintensity_volume_adjusted_for_hypertension+NHGRI-EBI_GWAS_catalog+rs73184312;White_matter_hyperintensity_volume_adjusted_for_hypertension+NHGRI-EBI_GWAS_catalog+rs73184312;White_matter_hyperintensity_volume+NHGRI-EBI_GWAS_catalog+rs73184312;White_matter_hyperintensity_volume+NHGRI-EBI_GWAS_catalog+rs73184312	3.322	-0.655808	1.92549e-31	Cells_Cultured_fibroblasts
rs117864949	G	A	8179870	0.2614	5.46219	2.35151e-08	0.000779579	8	TRUE	1	A	intron_variant	MODIFIER	PRAG1	0.0847	0.1499	0.003	0.2853	0.0767	-	0.412	-0.655808	1.92549e-31	Cells_Cultured_fibroblasts
rs117751803	G	T	8183477	0.0696	4.75709	9.82013e-07	0.014594	8	TRUE	1	T	intron_variant	MODIFIER	PRAG1	0.003	0.0216	0	0.0755	0.0082	-	3.941	-0.537011	2.78393e-07	Cells_Cultured_fibroblasts
rs2979232	C	G	8215511	0.06534	3.85375	5.8162e-05	0.22293	8	TRUE	1	G	intron_variant	MODIFIER	PRAG1	0.003	0.0231	0	0.0726	0.0082	-	4.102	-0.528991	4.22796e-07	Cells_Cultured_fibroblasts
rs2979234	G	T	8220362	0.06392	3.95572	3.81524e-05	0.171827	8	TRUE	1	T	intron_variant	MODIFIER	PRAG1	0.003	0.0231	0	0.0726	0.0082	-	1.441	-0.528991	4.22796e-07	Cells_Cultured_fibroblasts
rs2976971	T	C	8228293	0.07244	3.82961	6.41733e-05	0.233395	8	TRUE	1	C	intron_variant	MODIFIER	PRAG1	0.1112	0.0548	0.0744	0.0616	0.2004	-	2.147	-0.389978	1.31727e-07	Skin_Sun_Exposed_Lower_leg
rs2945853	G	C	8230680	0.06463	4.85906	5.89711e-07	0.00980655	8	TRUE	1	C	intron_variant	MODIFIER	PRAG1	0.0401	0.0418	0.0734	0.0497	0.1738	-	3.412	-0.337356	9.09622e-05	Skin_Sun_Exposed_Lower_leg
rs2921005	G	A	8234113	0.07102	3.77041	8.149e-05	0.268779	8	TRUE	1	A	synonymous_variant	LOW	PRAG1	0.1029	0.0519	0.0744	0.0616	0.1953	-	0.104	-0.386233	2.14901e-07	Skin_Sun_Exposed_Lower_leg
rs2976955	C	T	8243060	0.08807	4.29695	8.65818e-06	0.0725736	8	TRUE	1	T	intron_variant	MODIFIER	PRAG1	0.09	0.0548	0.0744	0.0785	0.1769	-	9.912	0.476852	7.21961e-06	Artery_Tibial
rs2945842	G	T	8243435	0.1044	3.78467	7.69549e-05	0.261664	8	TRUE	1	A	intron_variant	MODIFIER	PRAG1	-	-	-	-	-	-	0.587	-0.341702	0.000130317	Esophagus_Mucosa
rs11787150	G	A	8250204	0.3125	3.3866	0.000353825	0.524853	8	TRUE	1	A	intergenic_variant	MODIFIER	-	0.3593	0.2147	0.0942	0.2942	0.3098	-	0.508	-0.56573	5.1184e-24	Cells_Cultured_fibroblasts
rs55712301	C	G	8252370	0.2599	3.59145	0.000164419	0.373629	8	TRUE	1	G	intergenic_variant	MODIFIER	-	0.1437	0.1787	0.0923	0.2306	0.1912	-	0.871	-0.491856	7.95481e-14	Cells_Cultured_fibroblasts
rs4398918	C	T	8256151	0.2599	3.43542	0.000295818	0.490223	8	TRUE	1	T	regulatory_region_variant	MODIFIER	-	0.1415	0.3213	0.1528	0.2306	0.1912	-	0.433	0.718627	1.66357e-14	Testis
rs12676874	C	T	8257562	0.2599	3.42178	0.000311066	0.501326	8	TRUE	1	T	regulatory_region_variant	MODIFIER	-	0.1415	0.3228	0.1538	0.2306	0.1912	-	0.466	NA	NA	NA
rs73184370	G	A	8260516	0.2614	3.31512	0.000458013	0.569274	8	TRUE	1	A	intergenic_variant	MODIFIER	-	0.1407	0.3213	0.1409	0.2296	0.1912	-	4.882	0.708326	2.29259e-14	Testis
rs111260407	C	T	8261332	0.2592	3.98964	3.30871e-05	0.159774	8	TRUE	1	T	intergenic_variant	MODIFIER	-	0.1785	0.3199	0.1429	0.2296	0.1933	-	0.346	0.678152	7.28621e-14	Testis
rs113469482	G	C	8261391	0.2599	3.93166	4.2181e-05	0.184716	8	TRUE	1	A	intergenic_variant	MODIFIER	-	-	-	-	-	-	-	0.267	0.703672	6.46006e-14	Testis
rs11780979	G	T	8263482	0.2578	3.74152	9.14558e-05	0.281923	8	TRUE	1	C	intergenic_variant	MODIFIER	-	-	-	-	-	-	-	4.229	-0.499543	2.84326e-14	Cells_Cultured_fibroblasts
rs73184376	G	A	8268336	0.2173	4.38184	5.88409e-06	0.0553291	8	TRUE	1	A	downstream_gene_variant	MODIFIER	LINC02949	0.0113	0.2795	0.119	0.2048	0.1769	Waist_circumference_adjusted_for_body_mass_index+NHGRI-EBI_GWAS_catalog+rs73184376	0.159	-0.494874	3.19179e-12	Cells_Cultured_fibroblasts
rs4840965	G	A	8289708	0.07741	3.4621	0.000267991	0.471221	8	TRUE	1	A	regulatory_region_variant	MODIFIER	-	0.0091	0.0418	0.001	0.0606	0.0532	-	5.608	0.451793	5.47792e-09	Thyroid
rs35930202	C	T	8298310	0.07173	4.21236	1.26358e-05	0.0923799	8	TRUE	1	T	intergenic_variant	MODIFIER	-	0.0023	0.0389	0.001	0.0577	0.0532	-	5.636	0.521617	7.90842e-11	Thyroid
rs13249686	C	T	8299399	0.07173	4.33897	7.15768e-06	0.0628484	8	TRUE	1	T	regulatory_region_variant	MODIFIER	-	0.0023	0.0389	0.001	0.0577	0.0521	-	3.512	0.521617	7.90842e-11	Thyroid
rs71514503	T	C	8438908	0.223	3.34344	0.000413729	0.554614	8	TRUE	1	C	downstream_gene_variant	MODIFIER	RN7SL178P	0.0098	0.1354	0.002	0.1829	0.0675	-	4.291	0.409727	2.41393e-16	Thyroid
rs4840993	A	C	8450014	0.2244	3.30831	0.000469305	0.573042	8	TRUE	1	C	intergenic_variant	MODIFIER	-	0.0091	0.1383	0.002	0.1869	0.0685	-	4.635	0.411608	2.53546e-16	Thyroid
rs13274548	T	C	8491522	0.1023	3.55537	0.000188722	0.397845	8	TRUE	1	C	intron_variant;non_coding_transcript_variant	MODIFIER	-	0.0045	0.049	0.002	0.0855	0.0542	-	0.192	NA	NA	NA
rs17627019	G	C	8500562	0.09659	4.03639	2.71401e-05	0.144863	8	TRUE	1	C	intron_variant;non_coding_transcript_variant	MODIFIER	-	0.0045	0.0533	0.002	0.0855	0.0532	-	2.228	0.415354	6.78865e-10	Thyroid
rs2061834	T	G	11452005	0.7933	3.60398	0.000156691	0.366324	8	TRUE	2	A	regulatory_region_variant	MODIFIER	-	-	-	-	-	-	-	0.568	NA	NA	NA
rs2898291	C	A	11539383	0.8892	3.32821	0.000437034	0.563086	8	TRUE	2	A	intron_variant	MODIFIER	GATA4	0.1233	0.8732	0.9018	0.8638	0.7342	ATRIAL_SEPTAL_DEFECT_TYPE_2+DDG2P+ENSG00000136574;ATRIAL_SEPTAL_DEFECT_2+MIM_morbid+ENSG00000136574;ATRIOVENTRICULAR_SEPTAL_DEFECT_4+MIM_morbid+ENSG00000136574;TESTICULAR_ANOMALIES_WITH_OR_WITHOUT_CONGENITAL_HEART_DISEASE+MIM_morbid+ENSG00000136574;Tetralogy_of_Fallot+MIM_morbid+ENSG00000136574;VENTRICULAR_SEPTAL_DEFECT_1+MIM_morbid+ENSG00000136574;46_XY_partial_gonadal_dysgenesis+Orphanet+ENSG00…	1.586	0.387139	8.6174e-11	Cells_Cultured_fibroblasts		This gene encodes a member of the GATA family of zinc-finger transcription factors. Members of this family recognize the GATA motif which is present in the promoters of many genes. This protein is thought to regulate genes involved in embryogenesis and in myocardial differentiation and function, and is necessary for normal testicular development. Mutations in this gene have been associated with c…
rs13282985	C	A	11567992	0.6122	3.26786	0.000541824	0.600975	8	TRUE	2	A	intron_variant	MODIFIER	GATA4	0.0318	0.4236	0.0228	0.5964	0.1626	ATRIAL_SEPTAL_DEFECT_TYPE_2+DDG2P+ENSG00000136574;ATRIAL_SEPTAL_DEFECT_2+MIM_morbid+ENSG00000136574;ATRIOVENTRICULAR_SEPTAL_DEFECT_4+MIM_morbid+ENSG00000136574;TESTICULAR_ANOMALIES_WITH_OR_WITHOUT_CONGENITAL_HEART_DISEASE+MIM_morbid+ENSG00000136574;Tetralogy_of_Fallot+MIM_morbid+ENSG00000136574;VENTRICULAR_SEPTAL_DEFECT_1+MIM_morbid+ENSG00000136574;46_XY_partial_gonadal_dysgenesis+Orphanet+ENSG00…	2.141	-0.175753	1.25906e-07	Artery_Tibial
rs13249227	C	G	11568447	0.6271	3.33394	0.000428122	0.560684	8	TRUE	2	G	intron_variant	MODIFIER	GATA4	0.0325	0.4265	0.0248	0.6113	0.1656	ATRIAL_SEPTAL_DEFECT_TYPE_2+DDG2P+ENSG00000136574;ATRIAL_SEPTAL_DEFECT_2+MIM_morbid+ENSG00000136574;ATRIOVENTRICULAR_SEPTAL_DEFECT_4+MIM_morbid+ENSG00000136574;TESTICULAR_ANOMALIES_WITH_OR_WITHOUT_CONGENITAL_HEART_DISEASE+MIM_morbid+ENSG00000136574;Tetralogy_of_Fallot+MIM_morbid+ENSG00000136574;VENTRICULAR_SEPTAL_DEFECT_1+MIM_morbid+ENSG00000136574;46_XY_partial_gonadal_dysgenesis+Orphanet+ENSG00…	1.975	-0.178934	8.46853e-08	Artery_Tibial
rs13278753	A	T	11570977	0.6214	3.29499	0.000492118	0.582377	8	TRUE	2	T	intron_variant	MODIFIER	GATA4	0.0325	0.4251	0.0238	0.6093	0.1656	ATRIAL_SEPTAL_DEFECT_TYPE_2+DDG2P+ENSG00000136574;ATRIAL_SEPTAL_DEFECT_2+MIM_morbid+ENSG00000136574;ATRIOVENTRICULAR_SEPTAL_DEFECT_4+MIM_morbid+ENSG00000136574;TESTICULAR_ANOMALIES_WITH_OR_WITHOUT_CONGENITAL_HEART_DISEASE+MIM_morbid+ENSG00000136574;Tetralogy_of_Fallot+MIM_morbid+ENSG00000136574;VENTRICULAR_SEPTAL_DEFECT_1+MIM_morbid+ENSG00000136574;46_XY_partial_gonadal_dysgenesis+Orphanet+ENSG00…	0.342	-0.180123	6.11806e-08	Artery_Tibial
rs2409807	A	G	11581448	0.7038	3.22846	0.000622302	0.627921	8	TRUE	2	G	intron_variant	MODIFIER	GATA4	0.1324	0.5	0.1349	0.6759	0.1881	ATRIAL_SEPTAL_DEFECT_TYPE_2+DDG2P+ENSG00000136574;ATRIAL_SEPTAL_DEFECT_2+MIM_morbid+ENSG00000136574;ATRIOVENTRICULAR_SEPTAL_DEFECT_4+MIM_morbid+ENSG00000136574;TESTICULAR_ANOMALIES_WITH_OR_WITHOUT_CONGENITAL_HEART_DISEASE+MIM_morbid+ENSG00000136574;Tetralogy_of_Fallot+MIM_morbid+ENSG00000136574;VENTRICULAR_SEPTAL_DEFECT_1+MIM_morbid+ENSG00000136574;46_XY_partial_gonadal_dysgenesis+Orphanet+ENSG00…	0.184	0.321809	7.20414e-12	Cells_Cultured_fibroblasts
rs4731	A	G	11666337	0.07955	3.78096	7.81124e-05	0.263006	8	TRUE	2	G	missense_variant	MODERATE	FDFT1	0.0144	0.0375	0.0089	0.0736	0.0695	Defect_in_Cholesterol_Biosynthesis+DDG2P+ENSG00000079459;Retinitis_pigmentosa+DDG2P+ENSG00000079459;SQUALENE_SYNTHASE_DEFICIENCY+MIM_morbid+ENSG00000079459;SQUALENE_SYNTHASE_DEFICIENCY+ClinVar+rs4731	21.7	-0.42119	8.87472e-10	Nerve_Tibial		This gene encodes a membrane-associated enzyme located at a branch point in the mevalonate pathway. The encoded protein is the first specific enzyme in cholesterol biosynthesis, catalyzing the dimerization of two molecules of farnesyl diphosphate in a two-step reaction to form squalene. [provided by RefSeq, Jul 2008] GeneCards Summary for FDFT1 Gene FDFT1 (Farnesyl-Diphosphate Farnesyltransferase…
rs1296025	C	T	11694650	0.1889	4.70846	1.24796e-06	0.017829	8	TRUE	2	T	intron_variant	MODIFIER	FDFT1	0.0068	0.1239	0.002	0.1541	0.0552	Defect_in_Cholesterol_Biosynthesis+DDG2P+ENSG00000079459;Retinitis_pigmentosa+DDG2P+ENSG00000079459;SQUALENE_SYNTHASE_DEFICIENCY+MIM_morbid+ENSG00000079459	1.86	0.347131	4.96791e-20	Artery_Tibial
rs62495704	G	A	11745171	0.07315	3.5002	0.000232457	0.439404	8	TRUE	2	A	intergenic_variant	MODIFIER	-	0.0023	0.0403	0.002	0.0507	0.0092	-	3.027	0.368019	3.70241e-08	Esophagus_Mucosa
rs55948700	C	G	11811257	0.4815	3.77775	7.91257e-05	0.265382	8	TRUE	2	A	upstream_gene_variant	MODIFIER	-	-	-	-	-	-	-	0.451	-0.335997	3.68241e-08	Esophagus_Muscularis
rs4841652	C	T	11812135	0.2166	4.30971	8.17337e-06	0.0696385	8	TRUE	2	T	upstream_gene_variant	MODIFIER	-	0.0371	0.4856	0.4901	0.2256	0.1728	-	0.04	0.147644	1.23384e-06	Cells_Cultured_fibroblasts
rs35673043	C	T	11814176	0.4957	4.21926	1.22551e-05	0.0906154	8	TRUE	2	A	intergenic_variant	MODIFIER	-	-	-	-	-	-	-	2.072	-0.320959	8.79458e-08	Esophagus_Muscularis
rs4841653	G	C	11815412	0.4879	3.78961	7.54413e-05	0.258215	8	TRUE	2	A	regulatory_region_variant	MODIFIER	-	-	-	-	-	-	-	2.09	-0.31889	1.08493e-07	Esophagus_Muscularis
rs34175831	A	G	11816062	0.4886	4.03598	2.71874e-05	0.144955	8	TRUE	2	C	regulatory_region_variant	MODIFIER	-	-	-	-	-	-	-	4.279	-0.322078	1.02833e-07	Esophagus_Muscularis
rs4612303	G	A	11816311	0.483	3.96754	3.63085e-05	0.167211	8	TRUE	2	A	regulatory_region_variant	MODIFIER	-	0.1346	0.6412	0.4931	0.4682	0.3098	-	0.149	-0.336055	2.7668e-08	Esophagus_Muscularis
rs9693477	T	C	11817840	0.4936	3.77261	8.07747e-05	0.267272	8	TRUE	2	A	intergenic_variant	MODIFIER	-	-	-	-	-	-	-	2.076	-0.336481	1.24781e-08	Esophagus_Muscularis
rs12544625	G	A	11818303	0.4879	3.7887	7.57189e-05	0.25865	8	TRUE	2	A	intergenic_variant	MODIFIER	-	0.1551	0.6427	0.5685	0.4801	0.3548	-	1.536	-0.332435	2.43349e-08	Esophagus_Muscularis
rs12550278	C	T	11819165	0.4936	4.02955	2.79419e-05	0.147007	8	TRUE	2	G	intergenic_variant	MODIFIER	-	-	-	-	-	-	-	2.048	-0.336529	1.28083e-08	Esophagus_Muscularis
rs4624991	G	C	11819404	0.4901	3.8822	5.17578e-05	0.208797	8	TRUE	2	C	intergenic_variant	MODIFIER	-	0.2973	0.6513	0.5645	0.4811	0.3548	-	0.525	-0.338626	1.19606e-08	Esophagus_Muscularis
rs4074928	G	A	11820425	0.4943	4.29846	8.59933e-06	0.0723147	8	TRUE	2	A	intergenic_variant	MODIFIER	-	0.2859	0.6527	0.5615	0.4871	0.3517	-	1.742	-0.338542	1.3519e-08	Esophagus_Muscularis
rs4128298	T	C	11823332	0.2926	3.62757	0.000143051	0.352969	8	TRUE	2	C	regulatory_region_variant	MODIFIER	-	0.2428	0.1974	0.0139	0.2714	0.1339	FEV1+NHGRI-EBI_GWAS_catalog+rs4128298;Lung_function_FEV1/FVC+NHGRI-EBI_GWAS_catalog+rs4128298;Peak_expiratory_flow+NHGRI-EBI_GWAS_catalog+rs4128298	4.495	-0.462183	5.7631e-12	Esophagus_Muscularis		IMMUNE
rs4841660	C	T	11828303	0.1818	3.42626	0.000305981	0.497628	8	TRUE	2	G	downstream_gene_variant	MODIFIER	DEFB136	-	-	-	-	-	-	7.298	0.203923	7.33958e-06	Skin_Sun_Exposed_Lower_leg		Defensins are cysteine-rich cationic polypeptides that are important in the immunologic response to invading microorganisms. The antimicrobial protein encoded by this gene is secreted and is a member of the beta defensin protein family. Beta defensin genes are found in several clusters throughout the genome, with this gene mapping to a cluster at 8p23. [provided by RefSeq, Nov 2014] GeneCards Sum…
rs11592271	A	C	18262041	0.1392	3.41165	0.000322857	0.508921	10	TRUE	1	C	intron_variant	MODIFIER	SLC39A12	0.1225	0.0548	0.0685	0.1153	0.0746	-	3.184	-0.667307	5.18869e-08	Testis
rs7072795	T	C	18263795	0.1676	4.01541	2.96716e-05	0.151037	10	TRUE	1	C	intron_variant	MODIFIER	SLC39A12	0.1225	0.072	0.0645	0.1521	0.0665	-	7.728	-0.566917	3.47912e-07	Testis		Zinc is an essential cofactor for hundreds of enzymes. It is involved in protein, nucleic acid, carbohydrate, and lipid metabolism, as well as in the control of gene transcription, growth, development, and differentiation. SLC39A12 belongs to a subfamily of proteins that show structural characteristics of zinc transporters (Taylor and Nicholson, 2003 [PubMed 12659941]).[supplied by OMIM, Aug 2008…
rs35193534	C	A	18265653	0.169	3.84602	6.00255e-05	0.22726	10	TRUE	1	A	intron_variant	MODIFIER	SLC39A12	0.0938	0.0735	0.0655	0.1491	0.0654	-	2.292	-0.366359	2.1924e-07	Lung
rs35627797	G	T	18267968	0.1697	3.65977	0.000126219	0.330685	10	TRUE	1	T	intron_variant	MODIFIER	SLC39A12	0.1241	0.0764	0.0645	0.1511	0.0665	-	0.261	-0.580163	1.8413e-07	Testis
rs11011857	A	C	18270722	0.2486	3.84764	5.96312e-05	0.226596	10	TRUE	1	C	intron_variant	MODIFIER	SLC39A12	0.2126	0.1268	0.0913	0.2018	0.1656	-	5.367	-0.656854	3.51134e-12	Testis
rs60740052	T	A	18270758	0.169	4.2921	8.84972e-06	0.0737013	10	TRUE	1	A	intron_variant	MODIFIER	SLC39A12	0.1241	0.0778	0.0645	0.1501	0.0695	-	1.404	-0.580163	1.8413e-07	Testis
rs11592022	G	A	18271208	0.2486	3.84081	6.13141e-05	0.228624	10	TRUE	1	A	intron_variant	MODIFIER	SLC39A12	0.1959	0.1254	0.0903	0.2018	0.1595	-	0.445	-0.656854	3.51134e-12	Testis
rs7085961	T	G	18271914	0.2521	3.79353	7.42604e-05	0.255176	10	TRUE	1	A	intron_variant	MODIFIER	SLC39A12	-	-	-	-	-	-	3.748	-0.623375	2.81152e-11	Testis
rs11592648	G	A	18272288	0.1697	3.90121	4.78573e-05	0.199512	10	TRUE	1	A	intron_variant	MODIFIER	SLC39A12	0.152	0.0764	0.0655	0.1481	0.0654	-	0.73	-0.355763	3.00689e-07	Lung
rs11594139	C	T	18277109	0.1534	4.06556	2.39586e-05	0.133666	10	TRUE	1	A	intron_variant	MODIFIER	SLC39A12	-	-	-	-	-	-	0.277	-0.324369	8.40086e-06	Lung
rs11596001	G	A	18282817	0.1527	3.91445	4.53046e-05	0.191738	10	TRUE	1	A	intron_variant	MODIFIER	SLC39A12	0.0113	0.062	0.001	0.1421	0.0133	-	4.711	-0.532806	3.75626e-05	Testis
rs67967330	G	A	18291019	0.1541	3.53744	0.000202017	0.412142	10	TRUE	1	A	intron_variant	MODIFIER	SLC39A12	0.0552	0.0677	0.0625	0.1421	0.0849	-	1.685	-0.324757	1.62186e-05	Lung
rs72780027	C	T	18310260	0.2919	3.35831	0.000392107	0.544778	10	TRUE	1	T	intron_variant	MODIFIER	SLC39A12	0.0151	0.1556	0.002	0.3151	0.0389	-	0.224	NA	NA	NA
rs56392041	C	T	18358517	0.3132	3.69883	0.000108299	0.305618	10	TRUE	1	A	intergenic_variant	MODIFIER	-	-	-	-	-	-	-	1.827	-0.242305	5.31307e-05	Lung
rs4601659	G	C	18360422	0.3118	3.78302	7.74672e-05	0.26261	10	TRUE	1	C	intergenic_variant	MODIFIER	-	0.031	0.1542	0.0278	0.2823	0.18	-	0.082	-0.239226	6.44893e-05	Lung
rs7076486	G	C	18363141	0.3026	3.93237	4.20554e-05	0.184419	10	TRUE	1	A	intergenic_variant	MODIFIER	-	-	-	-	-	-	-	0.667	-0.192281	2.09403e-05	Brain_Nucleus_accumbens_basal_ganglia
rs75865896	G	A	18363893	0.3033	3.75395	8.70339e-05	0.276145	10	TRUE	1	A	intergenic_variant	MODIFIER	-	0.031	0.1527	0.0308	0.2704	0.1687	-	0.051	-0.192281	2.09403e-05	Brain_Nucleus_accumbens_basal_ganglia
rs74548180	C	T	18365876	0.3246	3.48982	0.000241677	0.449158	10	TRUE	1	A	intergenic_variant	MODIFIER	-	-	-	-	-	-	-	0.019	-0.190058	8.80374e-06	Brain_Nucleus_accumbens_basal_ganglia		immune
rs17602947	A	G	18367576	0.3224	3.29118	0.000498843	0.587004	10	TRUE	1	G	regulatory_region_variant	MODIFIER	-	0.0318	0.1643	0.0288	0.2972	0.1861	-	9.965	-0.200951	3.63867e-06	Brain_Nucleus_accumbens_basal_ganglia		MARCH8 is a member of the MARCH family of membrane-bound E3 ubiquitin ligases (EC 6.3.2.19). MARCH enzymes add ubiquitin (see MIM 191339) to target lysines in substrate proteins, thereby signaling their vesicular transport between membrane compartments. MARCH8 induces the internalization of several membrane glycoproteins (Goto et al., 2003 [PubMed 12582153]; Bartee et al., 2004 [PubMed 14722266])…
rs1982794	G	A	46041287	0.2131	4.1638	1.56497e-05	0.105367	10	TRUE	2	A	intron_variant	MODIFIER	MARCHF8	0.2557	0.2118	0.2173	0.2306	0.3824	-	1.011	-0.606749	4.22212e-45	Cells_Cultured_fibroblasts
rs12217545	C	T	46041853	0.2124	4.35365	6.69443e-06	0.0599874	10	TRUE	2	T	intron_variant	MODIFIER	MARCHF8	0.2103	0.2075	0.2173	0.2296	0.3824	-	0.731	-0.617215	4.58968e-47	Cells_Cultured_fibroblasts
rs117488236	G	C	46042035	0.1726	4.2208	1.21718e-05	0.0901856	10	TRUE	2	C	intron_variant	MODIFIER	MARCHF8	0.0045	0.1268	0.003	0.1412	0.0552	-	1.364	-0.604771	3.25885e-12	Esophagus_Muscularis
rs11239556	A	G	46044458	0.2116	4.76486	9.44933e-07	0.0141934	10	TRUE	2	G	intron_variant	MODIFIER	MARCHF8	0.0121	0.1787	0.2183	0.2286	0.3722	-	1.16	NA	NA	NA
rs77517512	A	G	46045154	0.1009	3.85654	5.75026e-05	0.221766	10	TRUE	2	G	intron_variant	MODIFIER	MARCHF8	0.0023	0.0548	0	0.0736	0.0153	-	2.912	-0.910374	1.62528e-36	Cells_Cultured_fibroblasts
rs76934034	T	C	46082985	0.07244	4.23112	1.16267e-05	0.0879096	10	TRUE	2	C	intron_variant	MODIFIER	MARCHF8	0.0023	0.0749	0.003	0.0676	0.0399	Prostate_Cancer+NHGRI-EBI_GWAS_catalog+rs76934034;Prostate_Cancer+NHGRI-EBI_GWAS_catalog+rs76934034;Prostate_Cancer+NHGRI-EBI_GWAS_catalog+rs76934034	0.316	0.48368	8.13929e-13	Thyroid
rs55654107	C	G	46095847	0.1151	3.56153	0.000184349	0.39332	10	TRUE	2	G	intergenic_variant	MODIFIER	-	0.0038	0.0648	0	0.1203	0.0869	-	6.355	-0.401004	3.70013e-11	Whole_Blood
rs181293942	C	T	46096402	0.08239	4.03378	2.74438e-05	0.145423	10	TRUE	2	T	intergenic_variant	MODIFIER	-	0	0.0288	0	0.0417	0.0051	-	1.101	-0.743066	4.49371e-13	Thyroid
rs61854126	T	C	46099385	0.1151	4.23649	1.13521e-05	0.0867214	10	TRUE	2	C	intergenic_variant	MODIFIER	-	0.0083	0.0648	0	0.1203	0.0869	-	0.764	-0.401004	3.70013e-11	Whole_Blood		Predicted to enable zinc ion binding activity. [provided by Alliance of Genome Resources, Apr 2022] GeneCards Summary for ZFAND4 Gene ZFAND4 (Zinc Finger AN1-Type Containing 4) is a Protein Coding gene. Diseases associated with ZFAND4 include Glycogen Storage Disease Ixb and Transient Tic Disorder. An important paralog of this gene is ANKUB1.
rs56118822	A	G	46115548	0.05256	4.08695	2.18539e-05	0.126863	10	TRUE	2	G	intron_variant	MODIFIER	ZFAND4	0.0015	0.0202	0	0.0586	0.0603	-	5.224	-0.414977	2.17839e-07	Whole_Blood
rs113434468	C	T	48334957	0.06179	4.91005	4.55266e-07	0.00817542	10	TRUE	2	A	regulatory_region_variant	MODIFIER	-	0.0053	0.0245	0.001	0.0507	0.0092	-	3.054	NA	NA	NA
rs78917615	C	T	48335287	0.1165	3.37526	0.000368724	0.531991	10	TRUE	2	A	regulatory_region_variant	MODIFIER	-	0.0272	0.0432	0.0556	0.1044	0.1135	-	5.22	0.302439	0.000124821	Esophagus_Mucosa
rs75649308	T	A	48336106	0.05753	4.72877	1.12942e-06	0.0164075	10	TRUE	2	T	intergenic_variant	MODIFIER	-	0.0061	0.0245	0.001	0.0467	0.0082	-	0.953	NA	NA	NA
rs79120086	C	A	48339106	0.05611	3.98448	3.38133e-05	0.161026	10	TRUE	2	T	intergenic_variant	MODIFIER	-	0.031	0.0274	0.0188	0.0517	0.0123	-	1.501	NA	NA	NA
rs78888290	A	G	48343586	0.1037	3.769	8.19528e-05	0.269275	10	TRUE	2	C	intergenic_variant	MODIFIER	-	0.0545	0.0403	0.0784	0.0984	0.1176	-	4.537	0.234725	0.000380962	Skin_Sun_Exposed_Lower_leg
rs57515836	G	A	48348321	0.1044	4.22499	1.19477e-05	0.0894184	10	TRUE	2	T	intergenic_variant	MODIFIER	-	0.2005	0.0548	0.0794	0.1004	0.1166	-	0.828	NA	NA	NA		Predicted to enable DNA binding activity and metal ion binding activity. Predicted to be involved in oligodendrocyte development; positive regulation of myelination; and regulation of transcription, DNA-templated. Predicted to act upstream of or within negative regulation of transcription, DNA-templated and positive regulation of oligodendrocyte differentiation. Predicted to be active in nucleus.…
rs34720810	A	G	48358588	0.1286	3.9241	4.35265e-05	0.186502	10	TRUE	2	C	intron_variant	MODIFIER	ZNF488	0.0076	0.0663	0.122	0.1203	0.1125	-	6.495	-0.379978	3.27111e-07	Whole_Blood
rs74576053	A	G	48359864	0.1058	5.42572	2.88599e-08	0.000927058	10	TRUE	2	C	intron_variant	MODIFIER	ZNF488	0.0552	0.0389	0.0774	0.0974	0.1145	-	0.36	NA	NA	NA
rs12570893	T	A	48362410	0.1065	5.80659	3.18791e-09	0.000160069	10	TRUE	2	T	intron_variant	MODIFIER	ZNF488	0.0537	0.0389	0.0694	0.0974	0.1104	-	1.147	0.244404	0.000193046	Skin_Sun_Exposed_Lower_leg
rs74681592	G	A	48362463	0.1065	5.80659	3.18791e-09	0.000160069	10	TRUE	2	T	intron_variant	MODIFIER	ZNF488	0.0537	0.0389	0.0694	0.0974	0.1094	-	0.666	0.244404	0.000193046	Skin_Sun_Exposed_Lower_leg
rs6587052	T	C	48365295	0.2514	3.72532	9.75344e-05	0.290479	10	TRUE	2	G	intron_variant	MODIFIER	ZNF488	0.4206	0.4669	0.5159	0.2545	0.4509	-	3.249	-0.397206	1.44425e-30	Nerve_Tibial
rs11204207	A	G	48366391	0.2514	3.38426	0.00035685	0.526662	10	TRUE	2	A	intron_variant	MODIFIER	ZNF488	-	-	-	-	-	-	1.049	-0.397625	1.65272e-29	Nerve_Tibial
rs71498262	C	T	48368202	0.1037	4.38243	5.86815e-06	0.0552798	10	TRUE	2	A	intron_variant	MODIFIER	ZNF488	0.0053	0.0591	0.001	0.0954	0.0317	-	0.778	-0.788287	3.34188e-14	Thyroid
rs74129899	G	A	48369727	0.06534	7.0282	1.04608e-12	2.16403e-07	10	TRUE	2	T	intron_variant	MODIFIER	ZNF488	0.1044	0.0389	0	0.0557	0.0256	-	1.083	NA	NA	NA
rs75146310	G	A	48369845	0.07812	3.94801	3.94017e-05	0.175366	10	TRUE	2	A	intron_variant	MODIFIER	ZNF488	-	-	-	-	-	-	1.168	NA	NA	NA
rs11204209	G	A	48369919	0.2315	4.81186	7.47644e-07	0.0118506	10	TRUE	2	T	intron_variant	MODIFIER	ZNF488	0.2247	0.2089	0.4306	0.2306	0.3231	Virologic_severity_in_Herpes_simplex_virus_type_2_infection+NHGRI-EBI_GWAS_catalog+rs11204209	0.041	-0.243614	1.87889e-06	Skin_Not_Sun_Exposed_Suprapubic
rs72792028	A	G	48370101	0.1243	8.45522	1.39276e-17	3.6015e-11	10	TRUE	2	C	intron_variant	MODIFIER	ZNF488	0.0189	0.0634	0.125	0.1372	0.1411	-	1.13	NA	NA	NA
rs35515471	G	A	48373123	0.2997	3.33958	0.00041952	0.557036	10	TRUE	2	G	3_prime_UTR_variant	MODIFIER	ZNF488	-	-	-	-	-	-	1.688	-0.582799	7.69599e-12	Brain_Cerebellum
rs3167875	T	C	48373576	0.2997	3.42607	0.000306193	0.497659	10	TRUE	2	G	3_prime_UTR_variant	MODIFIER	ZNF488	0.0976	0.1643	0.1776	0.2753	0.2648	-	0.733	-0.579228	8.80328e-12	Brain_Cerebellum
rs11818333	T	A	48374264	0.08523	4.90608	4.64565e-07	0.00823386	10	TRUE	2	C	downstream_gene_variant	MODIFIER	ZNF488	-	-	-	-	-	-	3.666	0.344624	2.52258e-05	Heart_Atrial_Appendage
rs34028550	T	C	48375121	0.1761	6.89038	2.78225e-12	4.79637e-07	10	TRUE	2	G	downstream_gene_variant	MODIFIER	ZNF488	0.0113	0.0951	0.1081	0.1571	0.1442	-	1.366	-0.292446	1.95965e-06	Whole_Blood		visul pigments
rs79119165	G	A	48379007	0.0831	5.51027	1.79138e-08	0.000624621	10	TRUE	2	G	downstream_gene_variant	MODIFIER	RBP3	-	-	-	-	-	-	0.158	NA	NA	NA		Interphotoreceptor retinol-binding protein is a large glycoprotein known to bind retinoids and found primarily in the interphotoreceptor matrix of the retina between the retinal pigment epithelium and the photoreceptor cells. It is thought to transport retinoids between the retinal pigment epithelium and the photoreceptors, a critical role in the visual process.The human IRBP gene is approximatel…
rs3494	G	A	48381686	0.05256	6.34581	1.1063e-10	1.12186e-05	10	TRUE	2	T	3_prime_UTR_variant	MODIFIER	RBP3	-	-	-	-	-	RETINITIS_PIGMENTOSA_66+DDG2P+ENSG00000265203;RETINITIS_PIGMENTOSA_66+MIM_morbid+ENSG00000265203;Retinitis_pigmentosa+MIM_morbid+ENSG00000265203;Retinitis_pigmentosa+Orphanet+ENSG00000265203;Retinitis_pigmentosa+ClinVar+rs3494	2.123	0.76886	8.74742e-05	Testis
rs11817788	T	C	48384075	0.08239	6.52838	3.3243e-11	4.09344e-06	10	TRUE	2	G	intron_variant	MODIFIER	RBP3	0.0787	0.0908	0.2163	0.0765	0.1554	RETINITIS_PIGMENTOSA_66+DDG2P+ENSG00000265203;RETINITIS_PIGMENTOSA_66+MIM_morbid+ENSG00000265203;Retinitis_pigmentosa+MIM_morbid+ENSG00000265203;Retinitis_pigmentosa+Orphanet+ENSG00000265203	5.42	0.368807	0.000156239	Lung
rs2070705	A	G	48386291	0.07884	5.74454	4.60861e-09	0.000204938	10	TRUE	2	C	intron_variant	MODIFIER	RBP3	0.0582	0.0865	0.2093	0.0755	0.1513	RETINITIS_PIGMENTOSA_66+DDG2P+ENSG00000265203;RETINITIS_PIGMENTOSA_66+MIM_morbid+ENSG00000265203;Retinitis_pigmentosa+MIM_morbid+ENSG00000265203;Retinitis_pigmentosa+Orphanet+ENSG00000265203	0.867	0.389559	9.19604e-05	Lung
rs41284964	G	A	48390890	0.08026	5.84017	2.6074e-09	0.000138662	10	TRUE	2	T	5_prime_UTR_variant	MODIFIER	RBP3	0.0182	0.085	0.2123	0.0755	0.137	RETINITIS_PIGMENTOSA_66+DDG2P+ENSG00000265203;RETINITIS_PIGMENTOSA_66+MIM_morbid+ENSG00000265203;Retinitis_pigmentosa+MIM_morbid+ENSG00000265203;Retinitis_pigmentosa+Orphanet+ENSG00000265203;RETINITIS_PIGMENTOSA_66+ClinVar+rs41284964;Retinitis_pigmentosa+ClinVar+rs41284964	3.893	0.337019	0.000158732	Skin_Sun_Exposed_Lower_leg
rs77820585	A	G	48394956	0.08026	6.40359	7.58848e-11	8.17619e-06	10	TRUE	2	A	upstream_gene_variant	MODIFIER	RBP3	-	-	-	-	-	-	0.542	0.337019	0.000158732	Skin_Sun_Exposed_Lower_leg
rs12573325	C	T	48398198	0.08097	5.75924	4.22469e-09	0.000198627	10	TRUE	2	A	regulatory_region_variant	MODIFIER	-	0.0885	0.0908	0.1796	0.0765	0.137	-	0.148	0.331658	8.08252e-05	Skin_Sun_Exposed_Lower_leg
rs76351820	C	T	48399923	0.07244	4.53767	2.84396e-06	0.0330522	10	TRUE	2	A	regulatory_region_variant	MODIFIER	-	-	-	-	-	-	-	1.61	-0.646902	1.21199e-14	Whole_Blood
rs74531066	T	C	48408289	0.05753	6.63639	1.60734e-11	2.44492e-06	10	TRUE	2	G	downstream_gene_variant	MODIFIER	GDF2	0.0166	0.0749	0.1815	0.0636	0.135	-	0.42	0.486104	7.48202e-05	Lung		This gene encodes a secreted ligand of the TGF-beta (transforming growth factor-beta) superfamily of proteins. Ligands of this family bind various TGF-beta receptors leading to recruitment and activation of SMAD family transcription factors that regulate gene expression. The encoded preproprotein is proteolytically processed to generate each subunit of the disulfide-linked homodimer. This protein…
rs3781226	C	T	48416258	0.1044	4.54444	2.75402e-06	0.0322973	10	TRUE	2	A	intron_variant	MODIFIER	GDF2	0.0076	0.0504	0.1538	0.1103	0.1145	TELANGIECTASIA__HEREDITARY_HEMORRHAGIC__TYPE_5+MIM_morbid+ENSG00000263761;HEREDITARY_HEMORRHAGIC_TELANGIECTASIA+Orphanet+ENSG00000263761;ClinVar:_phenotype_not_specified+ClinVar+rs3781226;Blood_pressure+dbGaP+rs3781226	12.21	-0.473069	4.32939e-06	Muscle_Skeletal
rs55876780	C	T	48424467	0.05185	3.98245	3.41049e-05	0.162116	10	TRUE	2	A	downstream_gene_variant	MODIFIER	GDF10	0.0242	0.0389	0.1617	0.0497	0.1115	-	1.345	NA	NA	NA
rs880313	T	A	48425463	0.6839	3.30705	0.000471427	0.574076	10	TRUE	2	C	downstream_gene_variant	MODIFIER	GDF10	-	-	-	-	-	-	0.024	0.233948	6.61068e-07	Lung		This gene encodes a secreted ligand of the TGF-beta (transforming growth factor-beta) superfamily of proteins. Ligands of this family bind various TGF-beta receptors leading to recruitment and activation of SMAD family transcription factors that regulate gene expression. The encoded preproprotein is proteolytically processed to generate each subunit of the disulfide-linked homodimer. This promote…
rs4072595	G	C	48492084	0.07031	4.49312	3.50931e-06	0.0382895	10	TRUE	2	G	intergenic_variant	MODIFIER	-	0.1248	0.0504	0.001	0.0517	0.044	-	0.527	0.466689	7.79705e-05	Skin_Sun_Exposed_Lower_leg
rs72794241	G	A	48494364	0.07031	4.50543	3.3119e-06	0.036756	10	TRUE	2	T	regulatory_region_variant	MODIFIER	-	0.1051	0.0331	0.001	0.0507	0.045	-	2.078	NA	NA	NA
rs72794244	C	T	48495405	0.07812	3.31615	0.000456336	0.568551	10	TRUE	2	A	regulatory_region_variant	MODIFIER	-	0.3555	0.0663	0.001	0.0567	0.045	-	7.123	NA	NA	NA
rs72794249	C	G	48498862	0.07173	4.66838	1.51792e-06	0.0207132	10	TRUE	2	C	intergenic_variant	MODIFIER	-	0.0998	0.0331	0.001	0.0507	0.044	-	3.899	NA	NA	NA
rs72794253	A	G	48505292	0.09162	3.6631	0.000124591	0.328248	10	TRUE	2	A	intergenic_variant	MODIFIER	-	0	0	0	0	0.0082	-	1.345	NA	NA	NA
rs56052206	G	A	48519486	0.08097	3.41908	0.000314162	0.503698	10	TRUE	2	T	intron_variant;non_coding_transcript_variant	MODIFIER	-	-	-	-	-	-	-	7.763	NA	NA	NA
rs72796190	A	G	48525245	0.06108	3.48798	0.000243347	0.449956	10	TRUE	2	C	intron_variant;non_coding_transcript_variant	MODIFIER	-	0.0121	0.0245	0.001	0.0487	0.045	-	6.663	-0.466878	8.1395e-05	Artery_Tibial
rs72796193	A	T	48525887	0.06179	3.58385	0.000169282	0.378007	10	TRUE	2	A	intron_variant;non_coding_transcript_variant	MODIFIER	-	0.0121	0.0245	0.001	0.0487	0.045	-	1.915	-0.466878	8.1395e-05	Artery_Tibial
rs67047664	T	A	48531889	0.1207	4.11868	1.90521e-05	0.117221	10	TRUE	2	C	non_coding_transcript_exon_variant	MODIFIER	-	-	-	-	-	-	-	7.263	0.465597	4.60557e-06	Brain_Nucleus_accumbens_basal_ganglia
rs66990254	G	A	48532386	0.1207	4.04685	2.59558e-05	0.141302	10	TRUE	2	A	upstream_gene_variant	MODIFIER	-	-	-	-	-	-	-	1.35	0.465597	4.60557e-06	Brain_Nucleus_accumbens_basal_ganglia
rs72798008	A	G	48533907	0.1136	3.77323	8.05744e-05	0.266951	10	TRUE	2	C	upstream_gene_variant	MODIFIER	-	0.0219	0.0576	0.0129	0.1243	0.1043	-	4.305	0.42855	3.7759e-06	Brain_Amygdala
rs66617250	G	A	48537092	0.1193	4.70525	1.2678e-06	0.0179636	10	TRUE	2	T	intergenic_variant	MODIFIER	-	0.1074	0.0807	0.2054	0.1233	0.1166	-	5.942	0.486401	2.03005e-06	Brain_Nucleus_accumbens_basal_ganglia
rs58536583	C	T	48537952	0.1229	4.4932	3.50809e-06	0.0382895	10	TRUE	2	A	intergenic_variant	MODIFIER	-	0.1036	0.0778	0.2054	0.1252	0.1166	-	1.315	0.479557	2.66619e-06	Brain_Nucleus_accumbens_basal_ganglia
rs56111327	G	A	48538491	0.12	4.03922	2.68141e-05	0.144304	10	TRUE	2	T	intergenic_variant	MODIFIER	-	0.1036	0.0778	0.2054	0.1252	0.1166	-	0.884	0.479557	2.66619e-06	Brain_Nucleus_accumbens_basal_ganglia
rs56207678	C	A	48542482	0.1193	4.15538	1.62371e-05	0.107936	10	TRUE	2	C	intergenic_variant	MODIFIER	-	-	-	-	-	-	-	4.435	0.499281	1.41261e-06	Brain_Nucleus_accumbens_basal_ganglia
rs58816026	A	G	48543126	0.1186	3.43025	0.000301512	0.493931	10	TRUE	2	C	intergenic_variant	MODIFIER	-	0.1021	0.0749	0.2034	0.1243	0.1166	-	0.038	0.486084	2.42832e-06	Brain_Nucleus_accumbens_basal_ganglia
rs10888205	G	A	48566558	0.2528	3.68865	0.000112721	0.312319	10	TRUE	2	T	intergenic_variant	MODIFIER	-	0.0106	0.1859	0.1696	0.2644	0.4315	-	0.503	NA	NA	NA
rs140723808	G	A	48568641	0.06037	3.84931	5.92248e-05	0.225549	10	TRUE	2	T	intergenic_variant	MODIFIER	-	-	-	-	-	-	-	9.381	NA	NA	NA
rs9422319	G	A	48582889	0.3416	4.44243	4.44742e-06	0.0454797	10	TRUE	2	T	intergenic_variant	MODIFIER	-	0.0378	0.3343	0.5069	0.3658	0.593	-	2.26	0.285635	7.63417e-06	Esophagus_Gastroesophageal_Junction
rs7074717	G	T	48601900	0.6584	3.54194	0.000198597	0.408387	10	TRUE	2	A	intergenic_variant	MODIFIER	-	0.2269	0.6945	0.498	0.6392	0.6319	-	9.198	0.20499	7.74056e-06	Colon_Sigmoid
rs7092829	G	A	48605112	0.6584	4.27867	9.40066e-06	0.0768533	10	TRUE	2	T	regulatory_region_variant	MODIFIER	-	0.2284	0.696	0.499	0.6392	0.6319	-	1.578	0.2134	3.67374e-06	Colon_Sigmoid
rs1890776	A	G	48606915	0.6598	3.24517	0.000586909	0.615915	10	TRUE	2	C	intergenic_variant	MODIFIER	-	0.2179	0.6945	0.503	0.6392	0.6319	-	2.647	0.201599	1.47422e-05	Colon_Sigmoid
rs10788713	T	C	48607519	0.6598	3.27901	0.00052086	0.593862	10	TRUE	2	G	intergenic_variant	MODIFIER	-	0.2141	0.6931	0.503	0.6392	0.6319	-	0.286	0.210044	4.68129e-06	Colon_Sigmoid
rs138813731	C	T	48610375	0.07457	3.92632	4.31271e-05	0.186036	10	TRUE	2	A	intergenic_variant	MODIFIER	-	-	-	-	-	-	-	0.251	NA	NA	NA
rs2123197	C	T	48611773	0.3558	4.01735	2.94276e-05	0.150239	10	TRUE	2	A	regulatory_region_variant	MODIFIER	-	0.0386	0.3501	0.6032	0.3757	0.544	-	0.371	0.283561	1.22936e-05	Esophagus_Gastroesophageal_Junction
rs786795	G	A	48624360	0.1342	3.30782	0.000470128	0.573304	10	TRUE	2	A	intergenic_variant	MODIFIER	-	-	-	-	-	-	-	0.051	NA	NA	NA
rs72792204	G	T	48630675	0.06321	4.09759	2.08733e-05	0.123691	10	TRUE	2	A	intergenic_variant	MODIFIER	-	0.0598	0.0634	0.0427	0.0726	0.0573	-	1.715	-0.315551	3.51573e-07	Skin_Sun_Exposed_Lower_leg
rs11204285	G	C	48632702	0.4077	4.19532	1.36241e-05	0.0971496	10	TRUE	2	G	regulatory_region_variant	MODIFIER	-	0.0204	0.3919	0.002	0.3718	0.1104	-	0.289	0.245129	9.94869e-06	Nerve_Tibial
rs11204286	G	C	48633035	0.392	4.81684	7.29249e-07	0.0116046	10	TRUE	2	A	regulatory_region_variant	MODIFIER	-	-	-	-	-	-	-	1.254	0.239168	1.59588e-05	Nerve_Tibial
rs1610026	G	C	48635138	0.08523	5.92172	1.593e-09	9.82292e-05	10	TRUE	2	G	regulatory_region_variant	MODIFIER	-	0.8502	0.9207	0.6845	0.9135	0.9213	-	2.108	-0.33919	9.1637e-05	Adipose_Subcutaneous
rs11592678	C	G	48638734	0.3928	3.99219	3.2733e-05	0.159774	10	TRUE	2	C	intergenic_variant	MODIFIER	-	0.0197	0.3847	0.001	0.3549	0.1094	-	1.931	0.239168	1.59588e-05	Nerve_Tibial
rs9422354	C	T	48640536	0.08452	5.13652	1.39939e-07	0.00326549	10	TRUE	2	A	intergenic_variant	MODIFIER	-	0.1505	0.0793	0.3125	0.0865	0.0757	-	0.097	-0.338136	9.95415e-05	Adipose_Subcutaneous
rs72792209	G	A	48642348	0.08523	5.08215	1.86592e-07	0.00410641	10	TRUE	2	T	intergenic_variant	MODIFIER	-	0.1641	0.0807	0.3145	0.0865	0.0757	-	0.007	-0.338136	9.95415e-05	Adipose_Subcutaneous
rs7906182	T	C	48642634	0.08523	4.95427	3.63011e-07	0.00692854	10	TRUE	2	C	intergenic_variant	MODIFIER	-	-	-	-	-	-	-	0.138	-0.338136	9.95415e-05	Adipose_Subcutaneous
rs7906321	T	C	48642738	0.08523	4.80291	7.81866e-07	0.012143	10	TRUE	2	G	intergenic_variant	MODIFIER	-	0.1641	0.0807	0.3145	0.0865	0.0787	-	2.338	-0.338136	9.95415e-05	Adipose_Subcutaneous
rs9422355	C	T	48648192	0.08523	3.58836	0.000166385	0.375298	10	TRUE	2	A	intergenic_variant	MODIFIER	-	0.1641	0.0807	0.3165	0.0865	0.0716	-	6.808	-0.338136	9.95415e-05	Adipose_Subcutaneous
rs9422356	G	T	48649658	0.08523	3.38881	0.00035098	0.523293	10	TRUE	2	A	intergenic_variant	MODIFIER	-	0.1505	0.0793	0.3165	0.0855	0.0736	-	1.232	-0.338136	9.95415e-05	Adipose_Subcutaneous
rs9422357	A	G	48650196	0.08523	3.61245	0.000151659	0.361288	10	TRUE	2	C	regulatory_region_variant	MODIFIER	-	0.1641	0.0807	0.3313	0.0865	0.0746	-	0.664	-0.334271	0.000123242	Adipose_Subcutaneous
rs9422358	A	G	48651243	0.09375	3.55571	0.000188482	0.397691	10	TRUE	2	C	intergenic_variant	MODIFIER	-	0.1626	0.0836	0.3313	0.0964	0.0777	-	0.366	0.334496	1.18072e-05	Cells_Cultured_fibroblasts
rs17697300	C	G	49414479	0.1776	3.31045	0.000465726	0.571506	10	TRUE	2	G	intron_variant	MODIFIER	FRMPD2	0.0272	0.1282	0.0694	0.2396	0.1472	-	2.98	0.387436	3.8209e-10	Cells_Cultured_fibroblasts
rs17769978	G	A	49416057	0.1783	3.70105	0.000107356	0.304563	10	TRUE	2	A	intron_variant	MODIFIER	FRMPD2	0.0272	0.1282	0.0694	0.2396	0.1472	-	0.921	0.387436	3.8209e-10	Cells_Cultured_fibroblasts
rs17769990	G	C	49416449	0.1783	3.83565	6.26155e-05	0.229505	10	TRUE	2	C	intron_variant	MODIFIER	FRMPD2	0.0174	0.1268	0.0694	0.2396	0.1472	-	0.404	0.387436	3.8209e-10	Cells_Cultured_fibroblasts		This gene encodes a peripheral membrane protein and is located in a region of chromosome 10q that contains a segmental duplication. This copy of the gene is full-length and is in the telomeric duplicated region. Two other more centromerically proximal copies of the gene are partial and may represent pseudogenes. This full-length gene appears to function in the establishment and maintenance of cel…
rs72792229	C	T	49420205	0.1491	4.2899	8.93774e-06	0.0739584	10	TRUE	2	T	intron_variant	MODIFIER	FRMPD2	0.0166	0.1023	0.0516	0.1988	0.1319	-	0.697	-0.45368	8.21583e-08	Testis
rs10857549	C	T	49421173	0.1768	3.36258	0.000386084	0.540988	10	TRUE	2	T	intron_variant	MODIFIER	FRMPD2	0.5083	0.1614	0.0516	0.2117	0.1513	-	0.32	0.520305	6.73267e-08	Pancreas
rs17770069	C	T	49426363	0.1499	3.81012	6.94497e-05	0.244837	10	TRUE	2	G	intron_variant	MODIFIER	FRMPD2	-	-	-	-	-	-	1.001	-0.45368	8.21583e-08	Testis
rs17697438	C	G	49427026	0.1634	3.35396	0.000398318	0.547297	10	TRUE	2	G	intron_variant	MODIFIER	FRMPD2	0.1135	0.1167	0.0516	0.2038	0.1329	-	0.609	0.552186	1.50164e-07	Pancreas
rs11594677	A	C	49430822	0.1506	3.57035	0.000178253	0.386592	10	TRUE	2	C	intron_variant	MODIFIER	FRMPD2	0.1271	0.1182	0.0516	0.2008	0.1319	-	0.666	-0.45404	2.98247e-08	Testis
rs72792233	G	A	49432497	0.1499	4.12331	1.86734e-05	0.115935	10	TRUE	2	A	intron_variant	MODIFIER	FRMPD2	0.0151	0.1023	0.0516	0.1988	0.1319	-	5.514	-0.44968	1.05951e-07	Testis
rs11101266	A	T	49434258	0.1761	3.81931	6.69117e-05	0.238524	10	TRUE	2	T	intron_variant	MODIFIER	FRMPD2	0.3268	0.1398	0.0516	0.2187	0.1759	-	0.793	0.307263	3.21442e-07	Cells_Cultured_fibroblasts
rs2047746	G	T	49435867	0.1619	4.00698	3.07505e-05	0.155004	10	TRUE	2	T	intron_variant	MODIFIER	FRMPD2	0.3253	0.1383	0.0516	0.2087	0.1503	-	0.256	0.31629	3.05681e-07	Cells_Cultured_fibroblasts
rs2047747	G	T	49435869	0.1619	4.00698	3.07505e-05	0.155004	10	TRUE	2	T	intron_variant	MODIFIER	FRMPD2	0.3253	0.1383	0.0516	0.2087	0.1503	-	2.827	0.31629	3.05681e-07	Cells_Cultured_fibroblasts
rs9651393	G	A	49435925	0.1499	4.20549	1.30257e-05	0.0941056	10	TRUE	2	A	intron_variant	MODIFIER	FRMPD2	0.1936	0.1196	0.0526	0.1998	0.1309	-	1.605	0.317479	5.35114e-07	Cells_Cultured_fibroblasts
rs10857550	A	G	49436917	0.1619	3.99625	3.21774e-05	0.158698	10	TRUE	2	G	intron_variant	MODIFIER	FRMPD2	0.3253	0.1383	0.0516	0.2087	0.1503	-	2.88	0.31629	3.05681e-07	Cells_Cultured_fibroblasts
rs17697510	G	T	49441456	0.1406	3.64945	0.0001314	0.336998	10	TRUE	2	T	intron_variant	MODIFIER	FRMPD2	0.0083	0.098	0.0506	0.1889	0.1329	-	1.538	0.578773	2.46771e-07	Pancreas
rs72792239	G	A	49443345	0.1115	4.06603	2.39103e-05	0.133564	10	TRUE	2	A	intron_variant	MODIFIER	FRMPD2	0.0076	0.062	0.0506	0.1412	0.1166	-	4.324	0.343424	4.82863e-06	Cells_Cultured_fibroblasts
rs72792253	C	A	49462289	0.09801	6.04322	7.55339e-10	5.74474e-05	10	TRUE	2	A	intron_variant	MODIFIER	FRMPD2	0.0386	0.062	0	0.0785	0.0276	-	0.428	-0.259948	1.45515e-10	Adipose_Visceral_Omentum
rs72792254	A	G	49470742	0.09801	5.35293	4.32713e-08	0.00124259	10	TRUE	2	G	intron_variant	MODIFIER	FRMPD2	0.025	0.0562	0	0.0795	0.0276	-	4.229	-0.259948	1.45515e-10	Adipose_Visceral_Omentum
rs1344848	C	T	52093995	0.1456	3.44955	0.000280766	0.479857	10	TRUE	3	T	intron_variant	MODIFIER	SGMS1	0.0121	0.2406	0.2351	0.164	0.1881	-	7.354	0.178442	5.10551e-05	Muscle_Skeletal		The protein encoded by this gene is predicted to be a five-pass transmembrane protein. This gene may be predominately expressed in brain. [provided by RefSeq, Jul 2008] GeneCards Summary for SGMS1 Gene SGMS1 (Sphingomyelin Synthase 1) is a Protein Coding gene. Diseases associated with SGMS1 include Noonan Syndrome 2. Among its related pathways are Sphingolipid metabolism and Sphingolipid pathway.…
rs10763365	G	A	52115490	0.2166	3.70119	0.000107294	0.304555	10	TRUE	3	A	intron_variant	MODIFIER	SGMS1	0.0726	0.2666	0.2351	0.1948	0.0838	-	1.046	0.482245	1.45619e-08	Cells_Cultured_fibroblasts
rs1369860	A	G	52123579	0.1896	3.42706	0.000305076	0.496624	10	TRUE	3	C	intron_variant	MODIFIER	SGMS1	-	-	-	-	-	-	6.086	-0.470879	1.81466e-09	Cells_Cultured_fibroblasts
rs61858206	A	C	52124922	0.1889	3.29345	0.000494834	0.584176	10	TRUE	3	C	intron_variant	MODIFIER	SGMS1	0.0408	0.2666	0.1984	0.2127	0.1902	-	3.092	-0.475479	1.22353e-09	Cells_Cultured_fibroblasts
rs10508927	A	G	52127451	0.2131	3.38947	0.000350138	0.523209	10	TRUE	3	C	intron_variant	MODIFIER	SGMS1	-	-	-	-	-	-	4.184	0.538198	2.84563e-10	Cells_Cultured_fibroblasts
rs113328558	C	T	52130455	0.1918	3.27475	0.000528779	0.596187	10	TRUE	3	A	intron_variant	MODIFIER	SGMS1	-	-	-	-	-	-	0.54	-0.481412	7.99142e-10	Cells_Cultured_fibroblasts
rs7475420	C	T	52132278	0.1903	3.27393	0.000530307	0.59629	10	TRUE	3	T	intron_variant	MODIFIER	SGMS1	0.2065	0.2882	0.1974	0.2137	0.1881	-	2.012	-0.466482	9.3025e-10	Cells_Cultured_fibroblasts
rs11005418	A	G	52141434	0.2188	3.29662	0.000489283	0.581568	10	TRUE	3	G	intron_variant	MODIFIER	SGMS1	0.0197	0.2637	0.2569	0.2028	0.1493	-	2.44	0.525255	4.07646e-10	Cells_Cultured_fibroblasts
rs7082805	C	T	52146392	0.1903	3.68645	0.000113703	0.31285	10	TRUE	3	G	intron_variant	MODIFIER	SGMS1	-	-	-	-	-	-	0.356	-0.452414	2.86984e-09	Cells_Cultured_fibroblasts
rs61856761	C	T	52150619	0.1889	3.71522	0.000101515	0.296949	10	TRUE	3	T	intron_variant	MODIFIER	SGMS1	0.084	0.268	0.1974	0.2147	0.1871	-	4.663	-0.452414	2.86984e-09	Cells_Cultured_fibroblasts
rs72801752	C	A	52152773	0.2109	3.75259	8.75074e-05	0.277157	10	TRUE	3	A	intron_variant	MODIFIER	SGMS1	0.0424	0.2651	0.2024	0.2147	0.1861	-	3.89	-0.481412	7.99142e-10	Cells_Cultured_fibroblasts
rs17778152	T	C	52161991	0.1896	4.5346	2.88557e-06	0.0333858	10	TRUE	3	C	intron_variant	MODIFIER	SGMS1	0.0847	0.2695	0.1974	0.2157	0.1871	-	6.725	-0.452414	2.86984e-09	Cells_Cultured_fibroblasts
rs55861418	G	A	52162749	0.1896	4.35672	6.60125e-06	0.0599874	10	TRUE	3	A	intron_variant	MODIFIER	SGMS1	0.087	0.268	0.1974	0.2147	0.1881	-	0.172	-0.45479	2.29901e-09	Cells_Cultured_fibroblasts
rs884880	G	T	52163991	0.1911	4.4006	5.39761e-06	0.0528695	10	TRUE	3	T	intron_variant	MODIFIER	SGMS1	0.0855	0.2666	0.1984	0.2147	0.1912	-	1.162	-0.45479	2.29901e-09	Cells_Cultured_fibroblasts
rs61856763	C	T	52166804	0.1903	4.40141	5.37737e-06	0.0527711	10	TRUE	3	T	intron_variant	MODIFIER	SGMS1	0.0855	0.268	0.1984	0.2147	0.1922	-	3.267	-0.45479	2.29901e-09	Cells_Cultured_fibroblasts
rs17721694	C	T	52167293	0.1903	4.45441	4.2063e-06	0.0437704	10	TRUE	3	T	intron_variant	MODIFIER	SGMS1	0.0212	0.2594	0.1984	0.2147	0.1881	-	2.906	-0.480788	1.20314e-09	Cells_Cultured_fibroblasts
rs17721713	C	T	52170444	0.1896	4.60544	2.05801e-06	0.0259598	10	TRUE	3	G	intron_variant	MODIFIER	SGMS1	-	-	-	-	-	-	3.631	-0.45479	2.29901e-09	Cells_Cultured_fibroblasts
rs7921632	C	A	52170765	0.1896	4.64327	1.71472e-06	0.0228559	10	TRUE	3	A	intron_variant	MODIFIER	SGMS1	0.0855	0.2666	0.1994	0.2147	0.1912	-	2.092	-0.45479	2.29901e-09	Cells_Cultured_fibroblasts
rs61856778	G	A	52173206	0.1896	4.00498	3.10114e-05	0.155712	10	TRUE	3	A	intron_variant	MODIFIER	SGMS1	0.0855	0.268	0.1984	0.2147	0.1871	-	1.199	-0.45479	2.29901e-09	Cells_Cultured_fibroblasts
rs61559519	G	A	52173431	0.1896	4.00498	3.10114e-05	0.155712	10	TRUE	3	A	intron_variant	MODIFIER	SGMS1	0.0855	0.268	0.1984	0.2147	0.1881	-	4.802	-0.452414	2.86984e-09	Cells_Cultured_fibroblasts
rs55773344	C	T	52175580	0.1896	4.27301	9.6425e-06	0.0779197	10	TRUE	3	T	intron_variant	MODIFIER	SGMS1	0.0855	0.268	0.1994	0.2147	0.1902	-	6.016	-0.45479	2.29901e-09	Cells_Cultured_fibroblasts
rs56268559	G	C	52175917	0.1896	4.27301	9.6425e-06	0.0779197	10	TRUE	3	C	intron_variant	MODIFIER	SGMS1	0.0855	0.268	0.1994	0.2147	0.1902	-	14.64	-0.45479	2.29901e-09	Cells_Cultured_fibroblasts
rs7069115	T	C	52175939	0.1896	4.27301	9.6425e-06	0.0779197	10	TRUE	3	C	intron_variant	MODIFIER	SGMS1	0.0855	0.268	0.1994	0.2147	0.1912	Height+NHGRI-EBI_GWAS_catalog+rs7069115	15.68	-0.45479	2.29901e-09	Cells_Cultured_fibroblasts
rs7392702	A	G	52177315	0.1896	4.07984	2.25338e-05	0.12863	10	TRUE	3	G	intron_variant	MODIFIER	SGMS1	0.0855	0.2666	0.1994	0.2147	0.1902	-	10.62	-0.45479	2.29901e-09	Cells_Cultured_fibroblasts
rs4935152	G	A	52178463	0.1896	3.97761	3.48052e-05	0.163557	10	TRUE	3	A	intron_variant	MODIFIER	SGMS1	0.0855	0.2666	0.1994	0.2147	0.1902	-	0.904	-0.45479	2.29901e-09	Cells_Cultured_fibroblasts
rs56080689	G	A	52180116	0.1896	3.60977	0.000153232	0.362498	10	TRUE	3	A	intron_variant	MODIFIER	SGMS1	0.0855	0.2695	0.1994	0.2147	0.1902	-	1.455	-0.45479	2.29901e-09	Cells_Cultured_fibroblasts
rs10490963	C	T	52180423	0.1896	3.60253	0.000157568	0.366742	10	TRUE	3	T	intron_variant	MODIFIER	SGMS1	0.0416	0.2666	0.1994	0.2147	0.1902	-	5.551	-0.481412	7.99142e-10	Cells_Cultured_fibroblasts
rs4935673	A	T	52181225	0.1896	3.6637	0.000124298	0.327811	10	TRUE	3	C	intron_variant	MODIFIER	SGMS1	-	-	-	-	-	-	3.875	-0.481412	7.99142e-10	Cells_Cultured_fibroblasts
rs61856782	G	A	52182927	0.1903	3.45084	0.000279421	0.479301	10	TRUE	3	A	intron_variant	MODIFIER	SGMS1	0.0847	0.268	0.1994	0.2147	0.1902	-	0.13	-0.45479	2.29901e-09	Cells_Cultured_fibroblasts
rs10826033	A	G	52223153	0.2159	3.46077	0.000269317	0.472251	10	TRUE	3	G	intron_variant	MODIFIER	SGMS1	0.0197	0.2536	0.2609	0.1978	0.1483	-	9.588	0.550555	1.4216e-10	Cells_Cultured_fibroblasts
rs10826036	A	G	52225196	0.2145	3.68793	0.000113044	0.312806	10	TRUE	3	C	intron_variant	MODIFIER	SGMS1	-	-	-	-	-	-	8.058	NA	NA	NA
rs11005803	A	G	52225332	0.2152	3.52212	0.000214056	0.426115	10	TRUE	3	G	intron_variant	MODIFIER	SGMS1	0.2753	0.2853	0.2639	0.1978	0.1483	-	5.946	0.507183	1.21931e-10	Cells_Cultured_fibroblasts
rs17497203	T	C	52370918	0.0973	3.55506	0.000188947	0.398039	10	TRUE	3	C	intron_variant	MODIFIER	SGMS1	0.0015	0.0403	0	0.0527	0.0092	-	0.039	0.262086	8.07934e-06	Adipose_Subcutaneous
rs7078756	C	T	125710990	0.2521	3.31179	0.000463511	0.571114	10	TRUE	4	T	intergenic_variant	MODIFIER	-	0.3555	0.2666	0.127	0.2575	0.3252	-	1.377	-0.221694	4.79906e-05	Heart_Left_Ventricle		immune?
rs113559598	T	C	125820859	0.05682	3.68014	0.000116552	0.31725	10	TRUE	4	C	intron_variant	MODIFIER	CHST15	0.0008	0.013	0.001	0.0577	0.0133	-	3.148	NA	NA	NA		Chondroitin sulfate (CS) is a glycosaminoglycan which is an important structural component of the extracellular matrix and which links to proteins to form proteoglycans. Chondroitin sulfate E (CS-E) is an isomer of chondroitin sulfate in which the C-4 and C-6 hydroxyl groups are sulfated. This gene encodes a type II transmembrane glycoprotein that acts as a sulfotransferase to transfer sulfate to…
rs10901792	G	A	125959813	0.3807	4.06101	2.44307e-05	0.135423	10	TRUE	4	A	intergenic_variant	MODIFIER	-	0.4175	0.2997	0.1419	0.3847	0.3548	-	2.392	NA	NA	NA
rs10901794	T	C	125960511	0.3303	4.35403	6.68301e-06	0.0599874	10	TRUE	4	C	regulatory_region_variant	MODIFIER	-	0.0219	0.2291	0.1409	0.333	0.2311	-	3.654	-0.198996	3.45101e-06	Skin_Sun_Exposed_Lower_leg
rs10901797	G	T	125961912	0.3352	3.93763	4.11446e-05	0.181716	10	TRUE	4	C	regulatory_region_variant	MODIFIER	-	-	-	-	-	-	-	3.756	-0.188403	9.12778e-06	Skin_Sun_Exposed_Lower_leg
rs7078941	T	C	125962729	0.05185	4.24651	1.08561e-05	0.0846833	10	TRUE	4	C	intergenic_variant	MODIFIER	-	0.5968	0.1023	0.0377	0.0517	0.2209	-	4.185	NA	NA	NA
rs7068412	C	T	125962859	0.05185	4.21185	1.26644e-05	0.0923799	10	TRUE	4	T	intergenic_variant	MODIFIER	-	0.562	0.0879	0.002	0.0507	0.1247	-	1.621	NA	NA	NA
rs7079256	T	A	125962937	0.05185	4.16393	1.56409e-05	0.105367	10	TRUE	4	A	intergenic_variant	MODIFIER	-	0.5401	0.0937	0.0377	0.0507	0.2209	-	6.115	NA	NA	NA
rs7073250	C	T	125963820	0.3814	3.86818	5.48259e-05	0.215624	10	TRUE	4	T	intergenic_variant	MODIFIER	-	0.5242	0.3069	0.1419	0.3827	0.3548	-	0.635	NA	NA	NA
rs4379785	G	A	125964054	0.3828	4.0003	3.16308e-05	0.157446	10	TRUE	4	A	intergenic_variant	MODIFIER	-	0.5242	0.3069	0.1419	0.3827	0.3548	-	0.551	NA	NA	NA
rs60996582	G	A	125964411	0.3828	4.20295	1.31728e-05	0.0948836	10	TRUE	4	A	intergenic_variant	MODIFIER	-	0.5242	0.3213	0.1419	0.3827	0.3548	-	2.591	NA	NA	NA
rs4633414	C	T	125965967	0.3835	4.19492	1.36485e-05	0.0971496	10	TRUE	4	T	intergenic_variant	MODIFIER	-	0.5522	0.3098	0.1419	0.3837	0.3548	-	5.666	NA	NA	NA
rs11245334	G	A	125966146	0.3821	4.91982	4.33127e-07	0.00794334	10	TRUE	4	A	intergenic_variant	MODIFIER	-	0.3079	0.2867	0.1419	0.3817	0.3548	-	4.522	NA	NA	NA
rs11245336	T	C	125966446	0.3821	4.91982	4.33127e-07	0.00794334	10	TRUE	4	C	intergenic_variant	MODIFIER	-	0.3139	0.2867	0.1419	0.3827	0.3548	-	4.364	NA	NA	NA
rs73374274	G	A	125966942	0.05185	3.92841	4.27549e-05	0.185943	10	TRUE	4	A	intergenic_variant	MODIFIER	-	0.5	0.0793	0.001	0.0507	0.1237	-	1.032	NA	NA	NA
rs77399627	C	A	125967165	0.05185	3.93504	4.15922e-05	0.182897	10	TRUE	4	A	intergenic_variant	MODIFIER	-	0.5	0.0793	0.001	0.0507	0.1237	-	0.154	NA	NA	NA
rs7092456	C	T	125967796	0.05185	3.85602	5.76243e-05	0.22207	10	TRUE	4	T	intergenic_variant	MODIFIER	-	0.5	0.0793	0.001	0.0507	0.1237	-	0.599	NA	NA	NA
rs10794181	G	C	125972754	0.3814	4.2583	1.02993e-05	0.0815702	10	TRUE	4	A	intergenic_variant	MODIFIER	-	0.0287	0.0029	0	0	0	Blood_protein_levels+NHGRI-EBI_GWAS_catalog+rs10794181;Blood_protein_levels+NHGRI-EBI_GWAS_catalog+rs10794181	0.027	NA	NA	NA
rs4336987	C	T	125975658	0.3324	3.83788	6.20499e-05	0.229085	10	TRUE	4	T	intergenic_variant	MODIFIER	-	0.1558	0.2435	0.1389	0.328	0.227	-	0.034	-0.241643	9.29619e-09	Skin_Sun_Exposed_Lower_leg
rs12571087	G	A	125976171	0.3324	3.54687	0.000194921	0.403557	10	TRUE	4	A	intergenic_variant	MODIFIER	-	0.1702	0.2464	0.1379	0.328	0.227	-	0.678	-0.242301	8.69351e-09	Skin_Sun_Exposed_Lower_leg
rs11599881	C	T	125976587	0.331	3.27141	0.000535069	0.596903	10	TRUE	4	T	intergenic_variant	MODIFIER	-	0.1679	0.2478	0.1379	0.328	0.227	-	0.521	-0.239492	1.23398e-08	Skin_Sun_Exposed_Lower_leg
rs12414492	G	A	125978765	0.3352	4.67433	1.4746e-06	0.0202826	10	TRUE	4	A	intergenic_variant	MODIFIER	-	0.1672	0.2464	0.1379	0.331	0.226	-	7.278	-0.23335	2.53614e-08	Skin_Sun_Exposed_Lower_leg
rs118059178	T	A	125979296	0.0831	4.87952	5.31725e-07	0.00910578	10	TRUE	4	A	intergenic_variant	MODIFIER	-	0.0045	0.0447	0	0.0895	0.0368	-	4.353	NA	NA	NA
rs12249299	T	C	125979306	0.3374	4.21675	1.23922e-05	0.0912956	10	TRUE	4	C	intergenic_variant	MODIFIER	-	0.171	0.2478	0.1389	0.329	0.226	-	3.626	-0.242693	6.21115e-09	Skin_Sun_Exposed_Lower_leg
rs12244678	C	T	125979312	0.3374	4.47025	3.90643e-06	0.0412307	10	TRUE	4	T	intergenic_variant	MODIFIER	-	0.1679	0.2478	0.1389	0.329	0.226	-	1.203	-0.239816	9.92251e-09	Skin_Sun_Exposed_Lower_leg
rs7908113	A	G	125979731	0.3757	3.41852	0.000314815	0.503772	10	TRUE	4	G	intergenic_variant	MODIFIER	-	0.618	0.3098	0.2163	0.3757	0.2996	-	4.19	-0.185829	1.3616e-06	Skin_Sun_Exposed_Lower_leg
rs10901829	C	T	125981562	0.3366	3.75369	8.71255e-05	0.276267	10	TRUE	4	T	intergenic_variant	MODIFIER	-	0.1755	0.2478	0.1379	0.33	0.2219	-	4.71	-0.240928	7.87357e-09	Skin_Sun_Exposed_Lower_leg
rs4326749	C	T	125982089	0.3366	3.40685	0.000328588	0.510328	10	TRUE	4	T	regulatory_region_variant	MODIFIER	-	0.1755	0.2464	0.1379	0.332	0.2229	-	0.132	-0.240928	7.87357e-09	Skin_Sun_Exposed_Lower_leg
rs77331756	C	G	128022619	0.1641	4.02077	2.90038e-05	0.149243	10	TRUE	4	G	intron_variant	MODIFIER	ADAM12	0.0159	0.0648	0.0109	0.1272	0.1022	-	11.08	NA	NA	NA
rs11599800	A	G	128044591	0.3295	3.52455	0.000212098	0.423974	10	TRUE	4	G	intron_variant	MODIFIER	ADAM12	0.2156	0.2378	0.1815	0.2833	0.2924	-	5.909	NA	NA	NA
rs2366706	A	C	128047356	0.2514	4.27527	9.54516e-06	0.0777404	10	TRUE	4	C	intron_variant	MODIFIER	ADAM12	0.1339	0.1268	0.0327	0.2366	0.2086	-	3.63	NA	NA	NA
rs2366708	T	C	128050441	0.331	4.21584	1.24426e-05	0.0914063	10	TRUE	4	C	intron_variant	MODIFIER	ADAM12	0.1929	0.2363	0.1815	0.2823	0.2924	-	1.28	NA	NA	NA		This gene encodes a member of a family of proteins that are structurally related to snake venom disintegrins and have been implicated in a variety of biological processes involving cell-cell and cell-matrix interactions, including fertilization, muscle development, and neurogenesis. Expression of this gene has been used as a maternal serum marker for pre-natal development. Alternative splicing re…
rs4480451	C	A	128050488	0.1001	4.44449	4.40499e-06	0.0452913	10	TRUE	4	A	intron_variant	MODIFIER	ADAM12	0.0053	0.0605	0.002	0.0785	0.0593	-	10.44	NA	NA	NA
rs12356932	G	A	128052573	0.07812	3.37125	0.000374145	0.534163	10	TRUE	4	A	intron_variant	MODIFIER	ADAM12	0.0151	0.1023	0.1478	0.0457	0.0808	-	7.114	NA	NA	NA
rs12766426	T	C	128053818	0.3274	3.38382	0.000357429	0.526748	10	TRUE	4	A	intron_variant	MODIFIER	ADAM12	-	-	-	-	-	-	1.105	NA	NA	NA
rs12779733	T	C	128055620	0.3274	3.98151	3.42396e-05	0.162607	10	TRUE	4	C	intron_variant	MODIFIER	ADAM12	0.2148	0.2392	0.1786	0.2813	0.2812	-	3.11	NA	NA	NA
rs2366705	T	C	128058851	0.326	4.01892	2.92327e-05	0.149539	10	TRUE	4	A	intron_variant	MODIFIER	ADAM12	-	-	-	-	-	-	0.456	NA	NA	NA
rs17759651	T	C	128066982	0.2322	3.45398	0.000276194	0.47679	10	TRUE	4	C	intron_variant	MODIFIER	ADAM12	0.1452	0.1268	0.0317	0.2247	0.1963	-	2.008	NA	NA	NA
rs35098406	A	G	128072909	0.08594	4.09247	2.13406e-05	0.124851	10	TRUE	4	C	intron_variant	MODIFIER	ADAM12	-	-	-	-	-	-	2.464	NA	NA	NA
rs12355374	G	A	128074094	0.07457	4.08751	2.18012e-05	0.126828	10	TRUE	4	A	intron_variant	MODIFIER	ADAM12	0.0038	0.1009	0.1597	0.0537	0.093	-	4.949	NA	NA	NA
rs11244975	A	G	128075119	0.07528	4.46616	3.98179e-06	0.0418022	10	TRUE	4	G	intron_variant	MODIFIER	ADAM12	0.0053	0.1052	0.1617	0.0527	0.092	-	0.406	NA	NA	NA
rs10901606	C	T	128075882	0.1129	3.69419	0.000110296	0.309235	10	TRUE	4	T	intron_variant	MODIFIER	ADAM12	0.0242	0.2997	0.3998	0.1093	0.1656	-	7.729	NA	NA	NA
rs79687310	C	A	128107286	0.1442	4.97477	3.26629e-07	0.00639865	10	TRUE	4	A	intron_variant;non_coding_transcript_variant	MODIFIER	LINC00601	0.0068	0.0634	0.0417	0.1024	0.1196	-	1.683	NA	NA	NA
rs7099858	G	A	128117765	0.1889	4.40502	5.28881e-06	0.0520007	10	TRUE	4	A	intron_variant	MODIFIER	C10orf90	0.1316	0.1095	0.3214	0.164	0.1933	-	16.25	NA	NA	NA
rs113259715	C	A	128132360	0.2642	3.36818	0.000378331	0.537537	10	TRUE	4	A	intron_variant	MODIFIER	C10orf90	0.0991	0.1484	0.0159	0.2286	0.0706	-	4.888	NA	NA	NA
rs143932142	C	T	128246027	0.1626	3.52718	0.000210007	0.420807	10	TRUE	4	T	intron_variant	MODIFIER	C10orf90	0.2186	0.1052	0.002	0.165	0.0562	-	0.882	NA	NA	NA
rs72839026	G	T	128249289	0.1449	4.14996	1.66264e-05	0.109102	10	TRUE	4	T	intron_variant	MODIFIER	C10orf90	0.0242	0.0793	0.002	0.1491	0.0562	-	1.795	NA	NA	NA
rs7097484	G	C	128250728	0.1406	4.24177	1.10881e-05	0.085589	10	TRUE	4	C	intron_variant	MODIFIER	C10orf90	0.0628	0.0821	0.002	0.1501	0.0573	-	6.268	NA	NA	NA
rs7097611	G	C	128250796	0.1712	3.57889	0.000172529	0.38111	10	TRUE	4	C	intron_variant	MODIFIER	C10orf90	0.2829	0.1801	0.0357	0.1809	0.0665	-	1.197	NA	NA	NA
rs72839028	G	A	128251180	0.1349	4.35337	6.70298e-06	0.0599874	10	TRUE	4	A	intron_variant	MODIFIER	C10orf90	0.059	0.0778	0.002	0.1451	0.0573	-	0.081	NA	NA	NA
rs72839030	G	A	128251659	0.1357	4.24736	1.0815e-05	0.0844902	10	TRUE	4	A	intron_variant	MODIFIER	C10orf90	0.059	0.0764	0.002	0.1451	0.0552	-	0.308	NA	NA	NA
rs12357398	A	G	128534122	0.1832	3.39808	0.000339297	0.515512	10	TRUE	4	G	intergenic_variant	MODIFIER	-	0.0053	0.1052	0	0.1869	0.0143	-	0.077	NA	NA	NA
rs7917110	G	A	128551096	0.451	3.66493	0.000123705	0.326746	10	TRUE	4	A	intergenic_variant	MODIFIER	-	0.3843	0.4899	0.5427	0.4483	0.4335	-	3.143	NA	NA	NA
rs10901732	G	T	128552288	0.451	3.58249	0.000170169	0.378524	10	TRUE	4	C	intergenic_variant	MODIFIER	-	-	-	-	-	-	-	3.254	NA	NA	NA
rs9794679	C	T	128553033	0.4503	3.74366	9.06794e-05	0.281272	10	TRUE	4	G	intergenic_variant	MODIFIER	-	-	-	-	-	-	-	3.425	NA	NA	NA		This gene encodes a member of the dedicator of cytokinesis protein family. Dedicator of cytokinesis proteins act as guanine nucleotide exchange factors for small Rho family G proteins. The encoded protein regulates the small GTPase Rac, thereby influencing several biological processes, including phagocytosis and cell migration. Overexpression of this gene has also been associated with certain can…
rs55877617	C	G	128589302	0.1903	3.28698	0.000506344	0.589661	10	TRUE	4	G	upstream_gene_variant	MODIFIER	DOCK1	0.0741	0.1225	0.0516	0.1968	0.2352	-	3.627	NA	NA	NA
rs10831366	C	T	88490405	0.7102	3.23389	0.000610592	0.624065	11	TRUE	1	T	intron_variant	MODIFIER	GRM5	0.1089	0.428	0.247	0.6889	0.3098	-	1.285	-0.479036	6.23884e-05	Brain_Hippocampus
rs2201930	A	C	88494876	0.7088	3.62895	0.000142289	0.351594	11	TRUE	1	C	intron_variant	MODIFIER	GRM5	0.1104	0.4294	0.25	0.6909	0.3129	-	4.263	-0.479036	6.23884e-05	Brain_Hippocampus
rs11021281	C	G	88505042	0.7116	3.43532	0.00029593	0.490223	11	TRUE	1	G	intron_variant	MODIFIER	GRM5	0.239	0.4467	0.3165	0.6909	0.319	-	1.778	-0.491316	3.6364e-05	Brain_Hippocampus
rs12275597	A	G	88505080	0.4091	3.42849	0.000303475	0.49511	11	TRUE	1	G	intron_variant	MODIFIER	GRM5	0.0113	0.2219	0.0079	0.3201	0.0634	-	5.674	0.11689	1.68057e-05	Whole_Blood
rs7483607	C	T	88505808	0.7109	3.37707	0.000366309	0.530387	11	TRUE	1	G	intron_variant	MODIFIER	GRM5	-	-	-	-	-	-	1.093	-0.491316	3.6364e-05	Brain_Hippocampus		This gene encodes a member of the G-protein coupled receptor 3 protein family. The encoded protein is a metabatropic glutamate receptor, whose signaling activates a phosphatidylinositol-calcium second messenger system. This protein may be involved in the regulation of neural network activity and synaptic plasticity. Glutamatergic neurotransmission is involved in most aspects of normal brain funct…
rs11021284	C	A	88506594	0.4077	3.29612	0.000490152	0.58181	11	TRUE	1	A	intron_variant	MODIFIER	GRM5	0.0113	0.2176	0.0079	0.3201	0.0624	-	0.555	0.11689	1.68057e-05	Whole_Blood
rs12273449	G	A	88508191	0.7095	3.67701	0.000117993	0.319107	11	TRUE	1	A	intron_variant	MODIFIER	GRM5	0.1097	0.428	0.25	0.6899	0.3108	-	5.073	-0.479036	6.23884e-05	Brain_Hippocampus
rs7932651	G	A	88509707	0.7116	3.23469	0.000608865	0.62299	11	TRUE	1	A	intron_variant	MODIFIER	GRM5	0.2383	0.4467	0.3204	0.6909	0.3211	-	0.882	-0.491316	3.6364e-05	Brain_Hippocampus
rs7924618	T	A	88509719	0.7102	3.51055	0.00022359	0.432424	11	TRUE	1	A	intron_variant	MODIFIER	GRM5	0.1097	0.428	0.251	0.6899	0.3119	-	3.731	-0.479036	6.23884e-05	Brain_Hippocampus
rs2387411	G	A	88510375	0.7116	3.22822	0.00062281	0.627921	11	TRUE	1	A	intron_variant	MODIFIER	GRM5	0.2383	0.4481	0.3194	0.6909	0.32	-	0.609	-0.491316	3.6364e-05	Brain_Hippocampus
rs1909399	C	T	88510470	0.7109	3.55747	0.000187221	0.396179	11	TRUE	1	T	intron_variant	MODIFIER	GRM5	0.1089	0.4294	0.247	0.6899	0.3098	-	3.312	-0.479036	6.23884e-05	Brain_Hippocampus
rs1499172	C	A	88512538	0.7109	3.27757	0.000523525	0.595064	11	TRUE	1	A	intron_variant	MODIFIER	GRM5	0.2383	0.4481	0.3165	0.6909	0.319	-	0.085	-0.491316	3.6364e-05	Brain_Hippocampus
rs1499171	G	A	88512617	0.7109	3.27757	0.000523525	0.595064	11	TRUE	1	A	intron_variant	MODIFIER	GRM5	0.2383	0.4481	0.3165	0.6909	0.32	-	3.531	-0.491316	3.6364e-05	Brain_Hippocampus
rs12280431	A	T	88512702	0.7102	3.59873	0.000159889	0.369154	11	TRUE	1	T	intron_variant	MODIFIER	GRM5	0.1097	0.4294	0.247	0.6899	0.3098	-	4.449	-0.479036	6.23884e-05	Brain_Hippocampus
rs7119749	A	G	88515022	0.7116	3.81553	6.79454e-05	0.240518	11	TRUE	1	G	intron_variant	MODIFIER	GRM5	0.1097	0.428	0.25	0.6899	0.3119	-	9.226	-0.479036	6.23884e-05	Brain_Hippocampus
rs1499189	G	T	88515738	0.4091	3.70601	0.000105275	0.301972	11	TRUE	1	T	intron_variant	MODIFIER	GRM5	0.0113	0.2205	0.0089	0.3211	0.0624	-	0.393	0.118156	1.32677e-05	Whole_Blood
rs10741523	C	T	88520396	0.7372	3.34762	0.000407548	0.551539	11	TRUE	1	A	intron_variant	MODIFIER	GRM5	-	-	-	-	-	-	0.506	-0.504627	9.73888e-06	Brain_Hippocampus
rs3913309	G	A	88520807	0.7145	3.51217	0.000222233	0.431235	11	TRUE	1	A	intron_variant	MODIFIER	GRM5	0.2239	0.4438	0.247	0.6938	0.3098	-	2.056	NA	NA	NA
rs11021331	A	G	88520835	0.4105	3.60433	0.000156479	0.366324	11	TRUE	1	G	intron_variant	MODIFIER	GRM5	0.0113	0.2233	0.0079	0.3211	0.0634	-	0.643	0.117035	1.68132e-05	Whole_Blood
rs10831438	A	G	88523459	0.7173	4.21192	1.26603e-05	0.0923799	11	TRUE	1	G	intron_variant	MODIFIER	GRM5	0.2254	0.4452	0.25	0.6938	0.3119	-	3.013	NA	NA	NA
rs3862367	C	T	88529456	0.3814	3.32361	0.000444301	0.566064	11	TRUE	1	T	intron_variant	MODIFIER	GRM5	0.0113	0.2075	0.001	0.3022	0.0542	Neuroticism+NHGRI-EBI_GWAS_catalog+rs3862367	6.734	0.124344	5.31706e-06	Whole_Blood
rs3862368	C	A	88529474	0.4091	3.34085	0.00041761	0.555856	11	TRUE	1	A	intron_variant	MODIFIER	GRM5	0.0113	0.2205	0.0079	0.3211	0.0624	-	0.01	0.11689	1.68057e-05	Whole_Blood
rs12797798	G	A	88530555	0.4091	3.27969	0.000519612	0.593849	11	TRUE	1	A	intron_variant	MODIFIER	GRM5	0.0113	0.2205	0.0079	0.3211	0.0624	INSOMNIA+NHGRI-EBI_GWAS_catalog+rs12797798	1.18	0.11689	1.68057e-05	Whole_Blood
rs12801588	A	G	88548272	0.4105	3.51363	0.000221018	0.430172	11	TRUE	1	G	intron_variant	MODIFIER	GRM5	0.0113	0.2233	0.0079	0.3221	0.0634	-	2.283	0.115588	2.12225e-05	Whole_Blood
rs12279922	T	C	88551984	0.4098	3.33811	0.000421748	0.558073	11	TRUE	1	C	intron_variant	MODIFIER	GRM5	0.0113	0.2233	0.0079	0.3221	0.0634	-	0.729	0.115588	2.12225e-05	Whole_Blood
rs9546376	T	G	83979284	0.7543	3.31758	0.000453998	0.568551	13	TRUE	1	G	intergenic_variant	MODIFIER	-	0.2799	0.6931	0.2946	0.7505	0.7372	-	9.071	NA	NA	NA		Predicted to enable polyubiquitin modification-dependent protein binding activity. Predicted to be involved in ubiquitin-dependent protein catabolic process. Predicted to be active in cytosol. [provided by Alliance of Genome Resources, Apr 2022] GeneCards Summary for UBL7 Gene UBL7 (Ubiquitin Like 7) is a Protein Coding gene. Diseases associated with UBL7 include Phlyctenulosis and Chromosome 15Q…
rs9546377	A	G	83981543	0.8459	4.25472	1.04657e-05	0.0823834	13	TRUE	1	G	intergenic_variant	MODIFIER	-	0.3366	0.7478	0.3353	0.838	0.7965	-	0.401	NA	NA	NA
rs4885873	A	G	83982787	0.8466	4.07474	2.30326e-05	0.130469	13	TRUE	1	G	intergenic_variant	MODIFIER	-	0.3404	0.7478	0.3353	0.839	0.7965	-	2.282	NA	NA	NA
rs9546378	T	C	83986861	0.7543	3.72526	9.75551e-05	0.290479	13	TRUE	1	A	intergenic_variant	MODIFIER	-	-	-	-	-	-	-	2.903	NA	NA	NA
rs4287457	G	A	83989765	0.8459	4.82692	6.93296e-07	0.0112048	13	TRUE	1	A	intergenic_variant	MODIFIER	-	0.3366	0.7478	0.3294	0.838	0.7965	-	0.79	NA	NA	NA
rs4562962	G	A	83994775	0.755	3.62013	0.000147225	0.358838	13	TRUE	1	A	intergenic_variant	MODIFIER	-	0.2806	0.6916	0.2887	0.7505	0.7372	-	0.59	NA	NA	NA
rs9546381	A	G	83995494	0.674	3.69764	0.000108808	0.306663	13	TRUE	1	G	intergenic_variant	MODIFIER	-	0.1785	0.5187	0.1409	0.67	0.5665	-	1.282	NA	NA	NA
rs4143066	G	A	84013156	0.8445	4.11802	1.91071e-05	0.117221	13	TRUE	1	A	intergenic_variant	MODIFIER	-	0.3979	0.745	0.3304	0.838	0.7955	-	1.284	NA	NA	NA
rs7326374	C	T	84015858	0.674	3.36012	0.000389545	0.543466	13	TRUE	1	A	intergenic_variant	MODIFIER	-	-	-	-	-	-	-	0.064	NA	NA	NA
rs9546391	T	C	84018092	0.8445	4.63527	1.78235e-06	0.0234551	13	TRUE	1	C	intergenic_variant	MODIFIER	-	0.3979	0.745	0.3343	0.838	0.7945	-	0.022	NA	NA	NA
rs9531456	C	A	84025031	0.8445	3.7306	9.55138e-05	0.288334	13	TRUE	1	A	regulatory_region_variant	MODIFIER	-	0.4864	0.7594	0.3294	0.835	0.7945	-	1.547	NA	NA	NA
rs9546393	G	T	84025378	0.6733	4.15252	1.6442e-05	0.108739	13	TRUE	1	T	intergenic_variant	MODIFIER	-	0.1596	0.5144	0.1419	0.667	0.5644	-	2.066	NA	NA	NA
rs4644755	A	G	84025421	0.6733	4.13367	1.78509e-05	0.112492	13	TRUE	1	G	intergenic_variant	MODIFIER	-	0.171	0.5144	0.1716	0.667	0.5675	-	2.155	NA	NA	NA
rs7338833	G	A	84028072	0.8466	4.03147	2.77149e-05	0.14611	13	TRUE	1	A	intergenic_variant	MODIFIER	-	0.3956	0.7435	0.3611	0.837	0.8016	-	2.618	NA	NA	NA
rs9546395	C	T	84029919	0.6392	3.32059	0.000449142	0.568075	13	TRUE	1	T	intergenic_variant	MODIFIER	-	0.0287	0.4784	0.1716	0.6312	0.5419	-	1.236	NA	NA	NA
rs61999877	G	T	23998958	0.09233	3.36744	0.000379341	0.538067	15	TRUE	1	T	upstream_gene_variant	MODIFIER	-	0.1626	0.0562	0.1558	0.0755	0.2065	-	2.265	NA	NA	NA
rs28470337	G	A	24000079	0.09233	3.31569	0.000457088	0.568802	15	TRUE	1	A	upstream_gene_variant	MODIFIER	-	0.1641	0.0562	0.1627	0.0755	0.2065	-	0.151	NA	NA	NA
rs28459349	T	C	24008107	0.0554	3.64599	0.000133183	0.339473	15	TRUE	1	C	intron_variant;non_coding_transcript_variant	MODIFIER	-	0.4773	0.1095	0.2063	0.0467	0.0787	-	4.898	NA	NA	NA
rs2140005	G	A	24009288	0.4943	3.45397	0.000276204	0.47679	15	TRUE	1	A	intron_variant;non_coding_transcript_variant	MODIFIER	-	0.1392	0.4597	0.6736	0.4851	0.4939	Neurofibrillary_tangles_SNP_x_SNP_interaction+NHGRI-EBI_GWAS_catalog+rs2140005	0.025	0.288873	7.72361e-07	Brain_Frontal_Cortex_BA9
rs11635827	G	A	24015036	0.4993	3.40331	0.000332869	0.512203	15	TRUE	1	A	intron_variant;non_coding_transcript_variant	MODIFIER	-	0.1316	0.4726	0.6786	0.4881	0.5102	-	3.477	0.299957	2.21598e-07	Brain_Frontal_Cortex_BA9
rs74906225	T	C	24015789	0.07386	5.61324	9.92852e-09	0.000386074	15	TRUE	1	C	intron_variant;non_coding_transcript_variant	MODIFIER	-	0.0023	0.0418	0.0377	0.0427	0.0654	-	3.349	NA	NA	NA
rs824181	A	G	24027493	0.1861	3.96795	3.62461e-05	0.167211	15	TRUE	1	G	intron_variant;non_coding_transcript_variant	MODIFIER	-	0.2746	0.1138	0.1478	0.2117	0.1656	-	4.708	NA	NA	NA
rs824183	T	C	24028086	0.2969	4.08853	2.17061e-05	0.126417	15	TRUE	1	C	intron_variant;non_coding_transcript_variant	MODIFIER	-	0.3018	0.1686	0.2282	0.3002	0.2802	-	3.681	NA	NA	NA
rs8028786	C	T	24029630	0.06676	6.45183	5.52531e-11	6.49444e-06	15	TRUE	1	A	intron_variant;non_coding_transcript_variant	MODIFIER	-	-	-	-	-	-	-	0.565	NA	NA	NA
rs74003338	C	T	24030874	0.06747	6.95615	1.74845e-12	3.29984e-07	15	TRUE	1	T	intron_variant;non_coding_transcript_variant	MODIFIER	-	0.2209	0.0432	0.002	0.0378	0.0941	-	2.681	NA	NA	NA
rs75200916	A	G	24036055	0.05327	3.59501	0.00016219	0.371811	15	TRUE	1	C	intron_variant;non_coding_transcript_variant	MODIFIER	-	-	-	-	-	-	-	2.511	NA	NA	NA
rs940594	A	G	24039121	0.2273	4.52376	3.03754e-06	0.0346021	15	TRUE	1	G	intron_variant;non_coding_transcript_variant	MODIFIER	-	0.3351	0.134	0.0813	0.2296	0.2372	-	7.898	NA	NA	NA
rs9920426	A	C	24044955	0.152	5.00885	2.73776e-07	0.00553085	15	TRUE	1	C	intron_variant;non_coding_transcript_variant	MODIFIER	-	0.3162	0.1369	0.0357	0.1322	0.0399	-	3.981	NA	NA	NA
rs8033310	T	C	24046105	0.05185	4.47235	3.86825e-06	0.0410793	15	TRUE	1	C	intron_variant;non_coding_transcript_variant	MODIFIER	-	0.0045	0.0533	0.2659	0.0636	0.1472	-	0.324	NA	NA	NA
rs8038234	T	G	24046717	0.1491	5.46639	2.29643e-08	0.000766728	15	TRUE	1	G	intron_variant;non_coding_transcript_variant	MODIFIER	-	0.2867	0.1297	0.0337	0.1302	0.0378	Neoplasms+dbGaP+rs8038234	0.144	NA	NA	NA
rs76811902	T	C	24047278	0.06605	4.03829	2.69206e-05	0.144426	15	TRUE	1	C	intron_variant;non_coding_transcript_variant	MODIFIER	-	0.1021	0.0821	0.0367	0.0716	0.0593	-	5.259	NA	NA	NA
rs28401336	T	C	24049128	0.1484	5.53303	1.57374e-08	0.000565207	15	TRUE	1	C	intron_variant;non_coding_transcript_variant	MODIFIER	-	0.3162	0.1326	0.0357	0.1302	0.0378	-	9.21	NA	NA	NA
rs28621070	C	G	24049791	0.147	4.9607	3.51197e-07	0.00677726	15	TRUE	1	G	intron_variant;non_coding_transcript_variant	MODIFIER	-	0.2436	0.1282	0.0357	0.1272	0.0378	-	1.57	NA	NA	NA
rs10519449	T	C	24050205	0.1477	5.05473	2.15499e-07	0.0046054	15	TRUE	1	C	intron_variant;non_coding_transcript_variant	MODIFIER	-	0.2973	0.1311	0.0357	0.1282	0.0378	Neoplasms+dbGaP+rs10519449	1.068	NA	NA	NA
rs17117556	G	A	24054341	0.06179	3.64925	0.000131505	0.336998	15	TRUE	1	A	intron_variant;non_coding_transcript_variant	MODIFIER	-	0.0061	0.0202	0.129	0.0666	0.0552	-	2.271	NA	NA	NA
rs76233091	C	A	24054578	0.06179	3.64925	0.000131505	0.336998	15	TRUE	1	A	intron_variant;non_coding_transcript_variant	MODIFIER	-	0.0061	0.0202	0.13	0.0666	0.0552	-	4.313	NA	NA	NA
rs79099212	C	T	24054856	0.0625	3.72739	9.67368e-05	0.289425	15	TRUE	1	T	intron_variant;non_coding_transcript_variant	MODIFIER	-	0.0061	0.0202	0.13	0.0666	0.0552	-	0.763	NA	NA	NA
rs34243468	C	G	24055996	0.1534	4.62286	1.89244e-06	0.0245293	15	TRUE	1	G	intron_variant;non_coding_transcript_variant	MODIFIER	-	0.2791	0.1311	0.0337	0.1312	0.0378	-	0.229	NA	NA	NA
rs4450355	C	T	24056437	0.1527	4.53384	2.89604e-06	0.0334321	15	TRUE	1	T	intron_variant;non_coding_transcript_variant	MODIFIER	-	0.3033	0.1326	0.0337	0.1312	0.0378	-	2.629	NA	NA	NA
rs74771370	A	G	24056589	0.0625	3.4647	0.000265413	0.469924	15	TRUE	1	G	intron_variant;non_coding_transcript_variant	MODIFIER	-	0.0061	0.0202	0.131	0.0666	0.0562	-	1.635	NA	NA	NA
rs113397500	G	A	24057045	0.1925	3.63998	0.000136331	0.343298	15	TRUE	1	A	intron_variant;non_coding_transcript_variant	MODIFIER	-	0.4856	0.2089	0.0655	0.173	0.0869	-	0.797	NA	NA	NA
rs373125455	A	G	24057131	0.06392	3.41371	0.000320421	0.507307	15	TRUE	1	G	intron_variant;non_coding_transcript_variant	MODIFIER	-	-	-	-	-	-	-	2.495	NA	NA	NA
rs377339874	G	A	24057156	0.0625	3.25078	0.000575448	0.612561	15	TRUE	1	A	intron_variant;non_coding_transcript_variant	MODIFIER	-	0.0121	0.0202	0.1101	0.0636	0.0481	-	6.666	NA	NA	NA
rs74003354	A	T	24059493	0.0625	3.35109	0.000402474	0.549555	15	TRUE	1	T	intron_variant;non_coding_transcript_variant	MODIFIER	-	0.0295	0.0202	0.131	0.0666	0.0552	-	1.522	NA	NA	NA
rs8033181	G	A	24059713	0.1527	4.20545	1.30284e-05	0.0941056	15	TRUE	1	A	intron_variant;non_coding_transcript_variant	MODIFIER	-	0.289	0.1354	0.0337	0.1312	0.0429	-	3.019	NA	NA	NA
rs60695750	T	C	24059796	0.06179	3.30564	0.000473793	0.575681	15	TRUE	1	C	intron_variant;non_coding_transcript_variant	MODIFIER	-	0.1051	0.0274	0.131	0.0666	0.0552	-	2.974	NA	NA	NA
rs58823966	G	A	24060127	0.0625	3.56667	0.000180772	0.38987	15	TRUE	1	A	intron_variant;non_coding_transcript_variant	MODIFIER	-	0.1051	0.0274	0.13	0.0666	0.0552	-	1.817	NA	NA	NA
rs61530437	G	A	24060720	0.0625	3.47024	0.000259996	0.465593	15	TRUE	1	A	intron_variant;non_coding_transcript_variant	MODIFIER	-	0.1067	0.0274	0.13	0.0666	0.0552	-	0.103	NA	NA	NA
rs117112907	G	A	24061375	0.0625	3.51402	0.000220688	0.430172	15	TRUE	1	A	intron_variant;non_coding_transcript_variant	MODIFIER	-	0.1051	0.0274	0.13	0.0666	0.0552	-	0.986	NA	NA	NA
rs118085576	C	T	24061376	0.1534	3.97056	3.58523e-05	0.165701	15	TRUE	1	T	intron_variant;non_coding_transcript_variant	MODIFIER	-	0.2761	0.134	0.0347	0.1312	0.0429	-	0.043	NA	NA	NA
rs28705905	A	C	24061400	0.1534	4.25631	1.03913e-05	0.0819223	15	TRUE	1	C	intron_variant;non_coding_transcript_variant	MODIFIER	-	0.2761	0.134	0.0367	0.1312	0.0429	-	2.712	NA	NA	NA
rs74003362	G	C	24062457	0.06179	3.77117	8.12417e-05	0.268302	15	TRUE	1	C	intron_variant;non_coding_transcript_variant	MODIFIER	-	0.1006	0.0274	0.13	0.0666	0.0552	-	1.584	NA	NA	NA
rs7164923	C	T	24062915	0.06179	3.67419	0.000119304	0.321026	15	TRUE	1	T	intron_variant;non_coding_transcript_variant	MODIFIER	-	0.0998	0.0274	0.13	0.0666	0.0552	Attention_deficit_hyperactivity_disorder__hyperactivity-impulsivity_symptoms_+NHGRI-EBI_GWAS_catalog+rs7164923	1.987	NA	NA	NA
rs143194388	G	A	24065196	0.08878	4.47055	3.90098e-06	0.0412307	15	TRUE	1	A	intron_variant;non_coding_transcript_variant	MODIFIER	-	0.0015	0.0389	0	0.0855	0.0123	-	7.461	NA	NA	NA
rs1474263	C	G	24068926	0.5085	3.50026	0.000232406	0.439404	15	TRUE	1	G	intron_variant;non_coding_transcript_variant	MODIFIER	-	0.1271	0.6254	0.4127	0.5199	0.4059	-	6.221	NA	NA	NA
rs12439299	G	A	24075802	0.3892	5.58401	1.17518e-08	0.000446891	15	TRUE	1	A	intron_variant;non_coding_transcript_variant	MODIFIER	-	0.1188	0.3847	0.2331	0.3579	0.3528	-	2.189	NA	NA	NA
rs55700478	T	C	24076912	0.4957	3.56632	0.000181015	0.389906	15	TRUE	1	A	intron_variant;non_coding_transcript_variant	MODIFIER	-	-	-	-	-	-	-	6.265	NA	NA	NA
rs71472362	G	A	24077826	0.2003	4.75736	9.80706e-07	0.014594	15	TRUE	1	A	intron_variant;non_coding_transcript_variant	MODIFIER	-	0.0076	0.2392	0.1944	0.1759	0.1738	-	1.556	NA	NA	NA
rs1968784	C	A	24079490	0.3999	5.68715	6.45877e-09	0.00027001	15	TRUE	1	A	intron_variant;non_coding_transcript_variant	MODIFIER	-	0.0507	0.389	0.1696	0.3728	0.3528	-	0.742	NA	NA	NA
rs12441905	T	C	24080774	0.3061	4.08382	2.2151e-05	0.127857	15	TRUE	1	C	intron_variant;non_coding_transcript_variant	MODIFIER	-	0.053	0.2853	0.1845	0.3131	0.2628	-	8.755	NA	NA	NA
rs17757180	G	A	24082747	0.3047	3.79921	7.25787e-05	0.251326	15	TRUE	1	A	intron_variant;non_coding_transcript_variant	MODIFIER	-	0.0499	0.2695	0.1379	0.3101	0.2699	-	0.123	NA	NA	NA
rs188746	A	G	25188893	0.09588	3.5156	0.000219384	0.429242	15	TRUE	1	G	intron_variant	MODIFIER	SNRPN	0.2148	0.0663	0.001	0.0855	0.0419	PRADER-WILLI_SYNDROME+DDG2P+ENSG00000128739;Angelman_syndrome+MIM_morbid+ENSG00000128739;Autism+MIM_morbid+ENSG00000128739;Angelman_syndrome_due_to_imprinting_defect_in_15q11-q13+Orphanet+ENSG00000128739;Prader-Willi_syndrome_due_to_imprinting_mutation+Orphanet+ENSG00000128739;Prader-Willi_syndrome_due_to_maternal_uniparental_disomy_of_chromosome_15+Orphanet+ENSG00000128739;Prader-Willi_syndrome_…	2.329	NA	NA	NA		This gene is located within the Prader-Willi Syndrome critical region on chromosome 15 and is imprinted and expressed from the paternal allele. It encodes a component of the small nuclear ribonucleoprotein complex, which functions in pre-mRNA processing and may contribute to tissue-specific alternative splicing. Alternative promoter use and alternative splicing result in a multitude of transcript…
rs61999154	A	G	25192258	0.0902	3.45349	0.000276693	0.476995	15	TRUE	1	G	intron_variant	MODIFIER	SNRPN	0.0643	0.0447	0	0.0815	0.0368	PRADER-WILLI_SYNDROME+DDG2P+ENSG00000128739;Angelman_syndrome+MIM_morbid+ENSG00000128739;Autism+MIM_morbid+ENSG00000128739;Angelman_syndrome_due_to_imprinting_defect_in_15q11-q13+Orphanet+ENSG00000128739;Prader-Willi_syndrome_due_to_imprinting_mutation+Orphanet+ENSG00000128739;Prader-Willi_syndrome_due_to_maternal_uniparental_disomy_of_chromosome_15+Orphanet+ENSG00000128739;Prader-Willi_syndrome_…	9.308	NA	NA	NA
rs2647363	C	T	25195071	0.09375	3.43537	0.000295868	0.490223	15	TRUE	1	T	intron_variant	MODIFIER	SNRPN	0.3593	0.072	0	0.0835	0.0368	PRADER-WILLI_SYNDROME+DDG2P+ENSG00000128739;Angelman_syndrome+MIM_morbid+ENSG00000128739;Autism+MIM_morbid+ENSG00000128739;Angelman_syndrome_due_to_imprinting_defect_in_15q11-q13+Orphanet+ENSG00000128739;Prader-Willi_syndrome_due_to_imprinting_mutation+Orphanet+ENSG00000128739;Prader-Willi_syndrome_due_to_maternal_uniparental_disomy_of_chromosome_15+Orphanet+ENSG00000128739;Prader-Willi_syndrome_…	5.815	0.248803	4.74891e-06	Lung
rs172678	A	T	25196619	0.09517	3.52012	0.000215672	0.426495	15	TRUE	1	T	upstream_gene_variant	MODIFIER	SNRPN	0.3616	0.072	0	0.0855	0.0368	PRADER-WILLI_SYNDROME+DDG2P+ENSG00000128739;Angelman_syndrome+MIM_morbid+ENSG00000128739;Autism+MIM_morbid+ENSG00000128739;Angelman_syndrome_due_to_imprinting_defect_in_15q11-q13+Orphanet+ENSG00000128739;Prader-Willi_syndrome_due_to_imprinting_mutation+Orphanet+ENSG00000128739;Prader-Willi_syndrome_due_to_maternal_uniparental_disomy_of_chromosome_15+Orphanet+ENSG00000128739;Prader-Willi_syndrome_…	3.33	NA	NA	NA
rs4906940	A	T	25201659	0.3651	3.33048	0.000433488	0.562504	15	TRUE	1	C	intron_variant	MODIFIER	SNRPN	-	-	-	-	-	PRADER-WILLI_SYNDROME+DDG2P+ENSG00000128739;Angelman_syndrome+MIM_morbid+ENSG00000128739;Autism+MIM_morbid+ENSG00000128739;Angelman_syndrome_due_to_imprinting_defect_in_15q11-q13+Orphanet+ENSG00000128739;Prader-Willi_syndrome_due_to_imprinting_mutation+Orphanet+ENSG00000128739;Prader-Willi_syndrome_due_to_maternal_uniparental_disomy_of_chromosome_15+Orphanet+ENSG00000128739;Prader-Willi_syndrome_…	7.017	0.124356	5.053e-13	Whole_Blood
rs11636807	A	G	25202283	0.07173	3.41462	0.000319355	0.506632	15	TRUE	1	G	intron_variant	MODIFIER	SNRPN	0.0658	0.0403	0	0.0656	0.0368	PRADER-WILLI_SYNDROME+DDG2P+ENSG00000128739;Angelman_syndrome+MIM_morbid+ENSG00000128739;Autism+MIM_morbid+ENSG00000128739;Angelman_syndrome_due_to_imprinting_defect_in_15q11-q13+Orphanet+ENSG00000128739;Prader-Willi_syndrome_due_to_imprinting_mutation+Orphanet+ENSG00000128739;Prader-Willi_syndrome_due_to_maternal_uniparental_disomy_of_chromosome_15+Orphanet+ENSG00000128739;Prader-Willi_syndrome_…	0.894	0.256241	6.38336e-05	Lung
rs384654	G	C	25203811	0.0767	3.29856	0.000485903	0.580755	15	TRUE	1	C	intron_variant	MODIFIER	SNRPN	0.3601	0.0663	0	0.0676	0.0368	PRADER-WILLI_SYNDROME+DDG2P+ENSG00000128739;Angelman_syndrome+MIM_morbid+ENSG00000128739;Autism+MIM_morbid+ENSG00000128739;Angelman_syndrome_due_to_imprinting_defect_in_15q11-q13+Orphanet+ENSG00000128739;Prader-Willi_syndrome_due_to_imprinting_mutation+Orphanet+ENSG00000128739;Prader-Willi_syndrome_due_to_maternal_uniparental_disomy_of_chromosome_15+Orphanet+ENSG00000128739;Prader-Willi_syndrome_…	1.843	0.279037	7.9716e-07	Lung
rs172679	G	A	25209669	0.09304	4.45044	4.28482e-06	0.0442316	15	TRUE	1	A	intron_variant	MODIFIER	SNRPN	0.3608	0.0692	0	0.0835	0.0368	PRADER-WILLI_SYNDROME+DDG2P+ENSG00000128739;Angelman_syndrome+MIM_morbid+ENSG00000128739;Autism+MIM_morbid+ENSG00000128739;Angelman_syndrome_due_to_imprinting_defect_in_15q11-q13+Orphanet+ENSG00000128739;Prader-Willi_syndrome_due_to_imprinting_mutation+Orphanet+ENSG00000128739;Prader-Willi_syndrome_due_to_maternal_uniparental_disomy_of_chromosome_15+Orphanet+ENSG00000128739;Prader-Willi_syndrome_…	0.316	0.255793	2.72411e-06	Lung
rs220033	C	T	25210412	0.09304	4.34822	6.86242e-06	0.0612966	15	TRUE	1	T	intron_variant	MODIFIER	SNRPN	0.3601	0.0735	0	0.0835	0.0368	PRADER-WILLI_SYNDROME+DDG2P+ENSG00000128739;Angelman_syndrome+MIM_morbid+ENSG00000128739;Autism+MIM_morbid+ENSG00000128739;Angelman_syndrome_due_to_imprinting_defect_in_15q11-q13+Orphanet+ENSG00000128739;Prader-Willi_syndrome_due_to_imprinting_mutation+Orphanet+ENSG00000128739;Prader-Willi_syndrome_due_to_maternal_uniparental_disomy_of_chromosome_15+Orphanet+ENSG00000128739;Prader-Willi_syndrome_…	0.987	0.255793	2.72411e-06	Lung
rs61999156	G	A	25214528	0.07173	3.85481	5.79089e-05	0.222669	15	TRUE	1	A	intron_variant	MODIFIER	SNRPN	0.0582	0.0389	0.002	0.0656	0.0123	-	2.007	0.503386	9.4589e-06	Adrenal_Gland
rs34842555	G	A	25220253	0.09162	5.66928	7.16974e-09	0.000296641	15	TRUE	1	A	intron_variant	MODIFIER	SNRPN	0.0068	0.0447	0	0.0805	0.0051	PRADER-WILLI_SYNDROME+DDG2P+ENSG00000128739;Angelman_syndrome+MIM_morbid+ENSG00000128739;Autism+MIM_morbid+ENSG00000128739;Angelman_syndrome_due_to_imprinting_defect_in_15q11-q13+Orphanet+ENSG00000128739;Prader-Willi_syndrome_due_to_imprinting_mutation+Orphanet+ENSG00000128739;Prader-Willi_syndrome_due_to_maternal_uniparental_disomy_of_chromosome_15+Orphanet+ENSG00000128739;Prader-Willi_syndrome_…	0.038	0.209617	3.78957e-06	Thyroid
rs11637528	G	T	25224341	0.06676	3.35497	0.000396872	0.546727	15	TRUE	1	T	downstream_gene_variant	MODIFIER	SNRPN	0.1467	0.0504	0.002	0.0537	0.0092	-	0.548	NA	NA	NA
rs2554423	T	C	25231616	0.09233	4.04803	2.58248e-05	0.140737	15	TRUE	1	C	non_coding_transcript_exon_variant	MODIFIER	PWAR5	0.0961	0.0519	0.002	0.0845	0.0143	-	2.069	0.424026	3.5981e-05	Adrenal_Gland		PWAR5 (Prader Willi/Angelman Region RNA 5) is an RNA Gene, and is affiliated with the lncRNA class. Diseases associated with PWAR5 include High Grade Glioma and Glioblastoma.
rs2732032	A	T	25243252	0.09233	4.45367	4.22074e-06	0.0438325	15	TRUE	1	T	upstream_gene_variant	MODIFIER	SNHG14	0.0802	0.0519	0.002	0.0845	0.0153	-	0.07	0.424026	3.5981e-05	Adrenal_Gland		This gene is located within the Prader-Willi critical region and produces a long, spliced paternally-imprinted RNA that initiates within a common upstream promoter region shared by the SNRPN (small nuclear ribonucleoprotein polypeptide N) and SNURF genes. This transcript serves as a host RNA for the small nucleolar RNA, C/D box 115 and 116 clusters. This RNA extends in antisense into the region o…
rs2732034	T	G	25252311	0.09446	3.67022	0.000121173	0.323122	15	TRUE	1	G	intron_variant;non_coding_transcript_variant	MODIFIER	SNHG14	0.2738	0.072	0.002	0.0845	0.0153	-	3.226	NA	NA	NA
rs71461579	C	T	25310811	0.05398	5.00711	2.76262e-07	0.00554153	15	TRUE	1	T	upstream_gene_variant	MODIFIER	SNORD116-8	0.0038	0.0173	0	0.0457	0.0061	-	0.462	NA	NA	NA		SNORD116-8 (Small Nucleolar RNA, C/D Box 116-8) is an RNA Gene, and is affiliated with the snoRNA class. Diseases associated with SNORD116-8 include Prader-Willi Syndrome.
rs79295766	C	T	25337657	0.108	3.7788	7.87945e-05	0.264614	15	TRUE	1	T	intron_variant;non_coding_transcript_variant	MODIFIER	-	0.0068	0.049	0	0.1054	0.0879	-	1.516	NA	NA	NA
rs71463441	T	A	25363715	0.05398	3.44513	0.00028539	0.484314	15	TRUE	1	A	intron_variant;non_coding_transcript_variant	MODIFIER	SNHG14	0.0038	0.0202	0	0.0487	0.0061	-	11.59	NA	NA	NA		This gene is located within the Prader-Willi critical region and produces a long, spliced paternally-imprinted RNA that initiates within a common upstream promoter region shared by the SNRPN (small nuclear ribonucleoprotein polypeptide N) and SNURF genes. This transcript serves as a host RNA for the small nucleolar RNA, C/D box 115 and 116 clusters. This RNA extends in antisense into the region o…
rs1977035	G	T	25434275	0.218	4.02286	2.87476e-05	0.148617	15	TRUE	1	T	upstream_gene_variant	MODIFIER	SNHG14	0.0076	0.1758	0.1984	0.165	0.1166	-	4.966	NA	NA	NA
rs1800407	C	T	28230318	0.1044	3.36723	0.000379642	0.538067	15	TRUE	2	T	missense_variant	MODERATE	OCA2	0.0015	0.0317	0.001	0.0755	0.0266	Albinism_oculo-cutaneous_type_2+DDG2P+ENSG00000104044;Oculocutaneous_albinism+DDG2P+ENSG00000104044;ALBINISM__OCULOCUTANEOUS__TYPE_II+MIM_morbid+ENSG00000104044;SKIN/HAIR/EYE_PIGMENTATION__VARIATION_IN__1+MIM_morbid+ENSG00000104044;Angelman_syndrome_due_to_maternal_15q11q13_deletion+Orphanet+ENSG00000104044;Oculocutaneous_albinism_type_2+Orphanet+ENSG00000104044;Prader-Willi_syndrome_due_to_mater…	28.4	NA	NA	NA
rs72712694	T	C	28307735	0.09162	4.10302	2.03892e-05	0.121764	15	TRUE	2	C	intron_variant	MODIFIER	OCA2	0	0.0259	0.001	0.0636	0.0215	Albinism_oculo-cutaneous_type_2+DDG2P+ENSG00000104044;Oculocutaneous_albinism+DDG2P+ENSG00000104044;ALBINISM__OCULOCUTANEOUS__TYPE_II+MIM_morbid+ENSG00000104044;SKIN/HAIR/EYE_PIGMENTATION__VARIATION_IN__1+MIM_morbid+ENSG00000104044;Angelman_syndrome_due_to_maternal_15q11q13_deletion+Orphanet+ENSG00000104044;Oculocutaneous_albinism_type_2+Orphanet+ENSG00000104044;Prader-Willi_syndrome_due_to_mater…	1.02	NA	NA	NA
rs77542847	C	A	28330373	0.1577	4.95425	3.63056e-07	0.00692854	15	TRUE	2	A	intron_variant	MODIFIER	OCA2	0.1339	0.1844	0.0536	0.1153	0.1483	Albinism_oculo-cutaneous_type_2+DDG2P+ENSG00000104044;Oculocutaneous_albinism+DDG2P+ENSG00000104044;ALBINISM__OCULOCUTANEOUS__TYPE_II+MIM_morbid+ENSG00000104044;SKIN/HAIR/EYE_PIGMENTATION__VARIATION_IN__1+MIM_morbid+ENSG00000104044;Angelman_syndrome_due_to_maternal_15q11q13_deletion+Orphanet+ENSG00000104044;Oculocutaneous_albinism_type_2+Orphanet+ENSG00000104044;Prader-Willi_syndrome_due_to_mater…	0.281	NA	NA	NA
rs72714118	G	A	28333196	0.1584	4.57573	2.37279e-06	0.0289071	15	TRUE	2	A	intron_variant	MODIFIER	OCA2	0.1445	0.1859	0.0516	0.1153	0.1472	Albinism_oculo-cutaneous_type_2+DDG2P+ENSG00000104044;Oculocutaneous_albinism+DDG2P+ENSG00000104044;ALBINISM__OCULOCUTANEOUS__TYPE_II+MIM_morbid+ENSG00000104044;SKIN/HAIR/EYE_PIGMENTATION__VARIATION_IN__1+MIM_morbid+ENSG00000104044;Angelman_syndrome_due_to_maternal_15q11q13_deletion+Orphanet+ENSG00000104044;Oculocutaneous_albinism_type_2+Orphanet+ENSG00000104044;Prader-Willi_syndrome_due_to_mater…	0.633	0.238378	7.19272e-05	Breast_Mammary_Tissue
rs79974247	G	A	28333710	0.09233	4.74544	1.04025e-06	0.0153274	15	TRUE	2	A	intron_variant	MODIFIER	OCA2	0.0008	0.1354	0.001	0.0686	0.0297	Albinism_oculo-cutaneous_type_2+DDG2P+ENSG00000104044;Oculocutaneous_albinism+DDG2P+ENSG00000104044;ALBINISM__OCULOCUTANEOUS__TYPE_II+MIM_morbid+ENSG00000104044;SKIN/HAIR/EYE_PIGMENTATION__VARIATION_IN__1+MIM_morbid+ENSG00000104044;Angelman_syndrome_due_to_maternal_15q11q13_deletion+Orphanet+ENSG00000104044;Oculocutaneous_albinism_type_2+Orphanet+ENSG00000104044;Prader-Willi_syndrome_due_to_mater…	1.333	NA	NA	NA
rs72714121	G	T	28334889	0.1577	4.73058	1.1194e-06	0.0163078	15	TRUE	2	T	intron_variant	MODIFIER	OCA2	0.1415	0.1844	0.0516	0.1153	0.1472	Albinism_oculo-cutaneous_type_2+DDG2P+ENSG00000104044;Oculocutaneous_albinism+DDG2P+ENSG00000104044;ALBINISM__OCULOCUTANEOUS__TYPE_II+MIM_morbid+ENSG00000104044;SKIN/HAIR/EYE_PIGMENTATION__VARIATION_IN__1+MIM_morbid+ENSG00000104044;Angelman_syndrome_due_to_maternal_15q11q13_deletion+Orphanet+ENSG00000104044;Oculocutaneous_albinism_type_2+Orphanet+ENSG00000104044;Prader-Willi_syndrome_due_to_mater…	2.046	0.238378	7.19272e-05	Breast_Mammary_Tissue
rs7168800	G	A	28341575	0.152	5.07169	1.97149e-07	0.00430213	15	TRUE	2	A	intron_variant	MODIFIER	OCA2	0.0083	0.1787	0.0526	0.1123	0.138	Albinism_oculo-cutaneous_type_2+DDG2P+ENSG00000104044;Oculocutaneous_albinism+DDG2P+ENSG00000104044;ALBINISM__OCULOCUTANEOUS__TYPE_II+MIM_morbid+ENSG00000104044;SKIN/HAIR/EYE_PIGMENTATION__VARIATION_IN__1+MIM_morbid+ENSG00000104044;Angelman_syndrome_due_to_maternal_15q11q13_deletion+Orphanet+ENSG00000104044;Oculocutaneous_albinism_type_2+Orphanet+ENSG00000104044;Prader-Willi_syndrome_due_to_mater…	2.343	NA	NA	NA
rs141685696	C	A	28354427	0.1705	3.35325	0.000399347	0.548191	15	TRUE	2	A	downstream_gene_variant	MODIFIER	HERC2	0.0893	0.2291	0.2857	0.1064	0.1861	-	1.286	0.67225	6.97661e-06	Pancreas
rs56171895	C	T	28361307	0.06605	3.29068	0.000499727	0.587111	15	TRUE	2	T	intron_variant	MODIFIER	HERC2	0.0053	0.0447	0.0238	0.0298	0.0532	HERC2-related_neurodevelopmental_disorder+DDG2P+ENSG00000128731;INTELLECTUAL_DEVELOPMENTAL_DISORDER__AUTOSOMAL_RECESSIVE_38+MIM_morbid+ENSG00000128731;PRADER-WILLI_SYNDROME+MIM_morbid+ENSG00000128731;SKIN/HAIR/EYE_PIGMENTATION__VARIATION_IN__1+MIM_morbid+ENSG00000128731;Developmental_delay_with_autism_spectrum_disorder_and_gait_instability+Orphanet+ENSG00000128731	0.929	NA	NA	NA
rs12913832	A	G	28365618	0.3743	3.54362	0.000197335	0.406812	15	TRUE	2	G	intron_variant	MODIFIER	HERC2	0.028	0.2017	0.002	0.6362	0.0706	HERC2-related_neurodevelopmental_disorder+DDG2P+ENSG00000128731;INTELLECTUAL_DEVELOPMENTAL_DISORDER__AUTOSOMAL_RECESSIVE_38+MIM_morbid+ENSG00000128731;PRADER-WILLI_SYNDROME+MIM_morbid+ENSG00000128731;SKIN/HAIR/EYE_PIGMENTATION__VARIATION_IN__1+MIM_morbid+ENSG00000128731;Developmental_delay_with_autism_spectrum_disorder_and_gait_instability+Orphanet+ENSG00000128731;SKIN/HAIR/EYE_PIGMENTATION__VARI…	15.8	-0.33165	2.99296e-15	Whole_Blood
rs7183877	C	A	28365733	0.169	3.70499	0.000105697	0.302714	15	TRUE	2	A	intron_variant	MODIFIER	HERC2	0.0923	0.232	0.2877	0.1064	0.1881	HERC2-related_neurodevelopmental_disorder+DDG2P+ENSG00000128731;INTELLECTUAL_DEVELOPMENTAL_DISORDER__AUTOSOMAL_RECESSIVE_38+MIM_morbid+ENSG00000128731;PRADER-WILLI_SYNDROME+MIM_morbid+ENSG00000128731;SKIN/HAIR/EYE_PIGMENTATION__VARIATION_IN__1+MIM_morbid+ENSG00000128731;Developmental_delay_with_autism_spectrum_disorder_and_gait_instability+Orphanet+ENSG00000128731;Educational_attainment+NHGRI-EBI…	3.977	0.67225	6.97661e-06	Pancreas
rs75159657	C	T	28370102	0.06605	3.31784	0.000453589	0.568551	15	TRUE	2	T	intron_variant	MODIFIER	HERC2	0.0053	0.0447	0.0228	0.0288	0.0532	HERC2-related_neurodevelopmental_disorder+DDG2P+ENSG00000128731;INTELLECTUAL_DEVELOPMENTAL_DISORDER__AUTOSOMAL_RECESSIVE_38+MIM_morbid+ENSG00000128731;PRADER-WILLI_SYNDROME+MIM_morbid+ENSG00000128731;SKIN/HAIR/EYE_PIGMENTATION__VARIATION_IN__1+MIM_morbid+ENSG00000128731;Developmental_delay_with_autism_spectrum_disorder_and_gait_instability+Orphanet+ENSG00000128731	0.397	NA	NA	NA
rs7402990	G	A	28384491	0.1683	3.75175	8.78028e-05	0.277444	15	TRUE	2	A	intron_variant	MODIFIER	HERC2	0.0287	0.2305	0.2927	0.1074	0.1871	HERC2-related_neurodevelopmental_disorder+DDG2P+ENSG00000128731;INTELLECTUAL_DEVELOPMENTAL_DISORDER__AUTOSOMAL_RECESSIVE_38+MIM_morbid+ENSG00000128731;PRADER-WILLI_SYNDROME+MIM_morbid+ENSG00000128731;SKIN/HAIR/EYE_PIGMENTATION__VARIATION_IN__1+MIM_morbid+ENSG00000128731;Developmental_delay_with_autism_spectrum_disorder_and_gait_instability+Orphanet+ENSG00000128731;Male_puberty_timing_age_at_voice…	2.418	NA	NA	NA
rs186790432	A	G	28400732	0.09517	3.60746	0.000154603	0.364434	15	TRUE	2	G	intron_variant	MODIFIER	HERC2	0.0008	0.1311	0.001	0.0606	0.0276	HERC2-related_neurodevelopmental_disorder+DDG2P+ENSG00000128731;INTELLECTUAL_DEVELOPMENTAL_DISORDER__AUTOSOMAL_RECESSIVE_38+MIM_morbid+ENSG00000128731;PRADER-WILLI_SYNDROME+MIM_morbid+ENSG00000128731;SKIN/HAIR/EYE_PIGMENTATION__VARIATION_IN__1+MIM_morbid+ENSG00000128731;Developmental_delay_with_autism_spectrum_disorder_and_gait_instability+Orphanet+ENSG00000128731	1.694	NA	NA	NA
rs61756152	G	A	28412872	0.169	4.28903	8.97275e-06	0.074129	15	TRUE	2	A	synonymous_variant	LOW	HERC2	0.0908	0.2305	0.2946	0.1074	0.183	HERC2-related_neurodevelopmental_disorder+DDG2P+ENSG00000128731;INTELLECTUAL_DEVELOPMENTAL_DISORDER__AUTOSOMAL_RECESSIVE_38+MIM_morbid+ENSG00000128731;PRADER-WILLI_SYNDROME+MIM_morbid+ENSG00000128731;SKIN/HAIR/EYE_PIGMENTATION__VARIATION_IN__1+MIM_morbid+ENSG00000128731;Developmental_delay_with_autism_spectrum_disorder_and_gait_instability+Orphanet+ENSG00000128731	6.671	0.67225	6.97661e-06	Pancreas
rs28561443	A	G	28419148	0.08594	3.52349	0.000212953	0.424695	15	TRUE	2	G	intron_variant	MODIFIER	HERC2	0.0386	0.0476	0.0069	0.0716	0.0123	HERC2-related_neurodevelopmental_disorder+DDG2P+ENSG00000128731;INTELLECTUAL_DEVELOPMENTAL_DISORDER__AUTOSOMAL_RECESSIVE_38+MIM_morbid+ENSG00000128731;PRADER-WILLI_SYNDROME+MIM_morbid+ENSG00000128731;SKIN/HAIR/EYE_PIGMENTATION__VARIATION_IN__1+MIM_morbid+ENSG00000128731;Developmental_delay_with_autism_spectrum_disorder_and_gait_instability+Orphanet+ENSG00000128731	1.115	NA	NA	NA
rs112483884	T	C	28419330	0.1342	3.92644	4.31066e-05	0.186036	15	TRUE	2	C	intron_variant	MODIFIER	HERC2	-	-	-	-	-	HERC2-related_neurodevelopmental_disorder+DDG2P+ENSG00000128731;INTELLECTUAL_DEVELOPMENTAL_DISORDER__AUTOSOMAL_RECESSIVE_38+MIM_morbid+ENSG00000128731;PRADER-WILLI_SYNDROME+MIM_morbid+ENSG00000128731;SKIN/HAIR/EYE_PIGMENTATION__VARIATION_IN__1+MIM_morbid+ENSG00000128731;Developmental_delay_with_autism_spectrum_disorder_and_gait_instability+Orphanet+ENSG00000128731	0.53	NA	NA	NA
rs112563047	T	C	28419362	0.0973	4.29452	8.75355e-06	0.0730348	15	TRUE	2	C	intron_variant	MODIFIER	HERC2	0.1203	0.1686	0.1577	0.0706	0.0603	HERC2-related_neurodevelopmental_disorder+DDG2P+ENSG00000128731;INTELLECTUAL_DEVELOPMENTAL_DISORDER__AUTOSOMAL_RECESSIVE_38+MIM_morbid+ENSG00000128731;PRADER-WILLI_SYNDROME+MIM_morbid+ENSG00000128731;SKIN/HAIR/EYE_PIGMENTATION__VARIATION_IN__1+MIM_morbid+ENSG00000128731;Developmental_delay_with_autism_spectrum_disorder_and_gait_instability+Orphanet+ENSG00000128731	1.631	NA	NA	NA
rs72714142	C	A	28426815	0.169	4.44232	4.4497e-06	0.0454797	15	TRUE	2	A	intron_variant	MODIFIER	HERC2	0.0862	0.2305	0.2937	0.1083	0.1851	HERC2-related_neurodevelopmental_disorder+DDG2P+ENSG00000128731;INTELLECTUAL_DEVELOPMENTAL_DISORDER__AUTOSOMAL_RECESSIVE_38+MIM_morbid+ENSG00000128731;PRADER-WILLI_SYNDROME+MIM_morbid+ENSG00000128731;SKIN/HAIR/EYE_PIGMENTATION__VARIATION_IN__1+MIM_morbid+ENSG00000128731;Developmental_delay_with_autism_spectrum_disorder_and_gait_instability+Orphanet+ENSG00000128731	0.043	0.67225	6.97661e-06	Pancreas
rs12591531	G	A	28427916	0.169	4.34651	6.91591e-06	0.0613505	15	TRUE	2	A	intron_variant	MODIFIER	HERC2	0.0862	0.232	0.2927	0.1083	0.1851	HERC2-related_neurodevelopmental_disorder+DDG2P+ENSG00000128731;INTELLECTUAL_DEVELOPMENTAL_DISORDER__AUTOSOMAL_RECESSIVE_38+MIM_morbid+ENSG00000128731;PRADER-WILLI_SYNDROME+MIM_morbid+ENSG00000128731;SKIN/HAIR/EYE_PIGMENTATION__VARIATION_IN__1+MIM_morbid+ENSG00000128731;Developmental_delay_with_autism_spectrum_disorder_and_gait_instability+Orphanet+ENSG00000128731	0.459	0.67225	6.97661e-06	Pancreas
rs72714143	A	G	28437061	0.169	3.36316	0.000385281	0.540988	15	TRUE	2	G	intron_variant	MODIFIER	HERC2	0.0862	0.232	0.2927	0.1083	0.1861	HERC2-related_neurodevelopmental_disorder+DDG2P+ENSG00000128731;INTELLECTUAL_DEVELOPMENTAL_DISORDER__AUTOSOMAL_RECESSIVE_38+MIM_morbid+ENSG00000128731;PRADER-WILLI_SYNDROME+MIM_morbid+ENSG00000128731;SKIN/HAIR/EYE_PIGMENTATION__VARIATION_IN__1+MIM_morbid+ENSG00000128731;Developmental_delay_with_autism_spectrum_disorder_and_gait_instability+Orphanet+ENSG00000128731;Cataracts+NHGRI-EBI_GWAS_catalog…	4.136	0.660091	8.01375e-06	Pancreas
rs79981223	C	T	29915786	0.1882	3.66692	0.000122744	0.325039	15	TRUE	3	T	intergenic_variant	MODIFIER	-	0.0045	0.0677	0	0.17	0.0613	-	3.037	NA	NA	NA
rs785424	A	T	30178544	0.1051	3.31954	0.000450835	0.568403	15	TRUE	3	T	intron_variant	MODIFIER	TJP1	0.0537	0.0533	0.0089	0.1223	0.1401	-	7.361	NA	NA	NA		-
rs1085231	C	A	30189259	0.1051	3.23134	0.00061605	0.62652	15	TRUE	3	A	intron_variant	MODIFIER	TJP1	0.0537	0.049	0.0089	0.1223	0.1411	-	0.915	NA	NA	NA
rs785431	A	G	30190045	0.1044	3.36984	0.00037606	0.535487	15	TRUE	3	G	intron_variant	MODIFIER	TJP1	0.0424	0.0476	0.0089	0.1223	0.1411	-	2.881	NA	NA	NA
rs785432	T	A	30192690	0.1058	3.53185	0.000206329	0.416949	15	TRUE	3	A	intron_variant	MODIFIER	TJP1	0.0552	0.0461	0.0089	0.1233	0.1401	-	0.608	NA	NA	NA		This gene encodes a member of the membrane-associated guanylate kinase (MAGUK) family of proteins, and acts as a tight junction adaptor protein that also regulates adherens junctions. Tight junctions regulate the movement of ions and macromolecules between endothelial and epithelial cells. The multidomain structure of this scaffold protein, including a postsynaptic density 95/disc-large/zona occl…
rs785435	C	T	30195039	0.1051	3.23592	0.000606265	0.622028	15	TRUE	3	T	intron_variant	MODIFIER	TJP1	0.056	0.0461	0.0099	0.1223	0.1391	-	3.232	NA	NA	NA		H. Pyroli infection
rs785436	C	T	30195354	0.1051	3.23592	0.000606265	0.622028	15	TRUE	3	T	intron_variant	MODIFIER	TJP1	0.059	0.0461	0.0099	0.1213	0.1391	-	0.334	NA	NA	NA
rs1568633	T	C	30263992	0.4581	4.02618	2.83457e-05	0.14821	15	TRUE	3	C	upstream_gene_variant	MODIFIER	TJP1	0.152	0.4553	0.4861	0.4652	0.2566	-	2.786	-0.136426	1.89909e-05	Nerve_Tibial
rs12906280	G	A	30265887	0.1634	3.84602	6.00255e-05	0.22726	15	TRUE	3	A	upstream_gene_variant	MODIFIER	TJP1	0.0318	0.2738	0.4573	0.1819	0.1063	-	1.813	NA	NA	NA
rs12439409	C	T	30271738	0.4645	4.08061	2.24588e-05	0.128597	15	TRUE	3	A	intergenic_variant	MODIFIER	-	-	-	-	-	-	-	1.362	-0.131287	3.3067e-05	Nerve_Tibial
rs28679413	T	C	30273478	0.294	3.97351	3.54106e-05	0.164711	15	TRUE	3	C	intergenic_variant	MODIFIER	-	0.0719	0.1801	0.0377	0.2843	0.1534	-	4.71	-0.138349	7.96768e-05	Nerve_Tibial
rs28588011	C	G	30292182	0.4631	3.69888	0.000108276	0.305618	15	TRUE	3	A	intergenic_variant	MODIFIER	-	-	-	-	-	-	-	4.716	NA	NA	NA
rs28679278	A	G	30295293	0.6506	4.21446	1.2519e-05	0.0917073	15	TRUE	3	C	downstream_gene_variant	MODIFIER	-	-	-	-	-	-	-	3.572	NA	NA	NA
rs11635191	A	C	74550050	0.772	3.55887	0.000186228	0.395695	15	TRUE	4	C	intron_variant	MODIFIER	CCDC33	0.2534	0.513	0.5724	0.7724	0.5102	Diisocyanate-induced_asthma+NHGRI-EBI_GWAS_catalog+rs11635191	0.793	0.277564	3.65391e-08	Testis		Predicted to be active in peroxisome. [provided by Alliance of Genome Resources, Apr 2022] GeneCards Summary for CCDC33 Gene CCDC33 (Coiled-Coil Domain Containing 33) is a Protein Coding gene. Diseases associated with CCDC33 include Aortic Valve Prolapse and Gm1-Gangliosidosis, Type I.
rs12916871	A	C	74552742	0.3601	3.40168	0.000334866	0.513538	15	TRUE	4	C	intron_variant	MODIFIER	CCDC33	0.0159	0.1974	0.003	0.3926	0.0828	Systolic_blood_pressure+NHGRI-EBI_GWAS_catalog+rs12916871	0.975	0.294855	6.82359e-10	Testis
rs1038436	C	T	74560566	0.6676	3.51822	0.000217222	0.427351	15	TRUE	4	T	intron_variant	MODIFIER	CCDC33	0.0545	0.4193	0.5595	0.6799	0.4417	-	5.402	0.326183	1.38956e-12	Testis
rs2930308	G	A	74561810	0.6683	3.39911	0.000338026	0.514475	15	TRUE	4	A	intron_variant	MODIFIER	CCDC33	0.056	0.4193	0.5595	0.6799	0.4417	-	0.486	0.329125	7.308e-13	Testis
rs2959022	C	A	74562187	0.6683	3.35078	0.000402928	0.549555	15	TRUE	4	A	intron_variant	MODIFIER	CCDC33	0.0477	0.4164	0.4772	0.675	0.3497	-	8.078	0.327423	7.99111e-13	Testis
rs2959019	T	C	74567025	0.6697	3.55361	0.000189989	0.398554	15	TRUE	4	A	intron_variant	MODIFIER	CCDC33	-	-	-	-	-	-	4.307	0.328268	9.11079e-13	Testis
rs2930847	G	A	74567420	0.6697	3.55361	0.000189989	0.398554	15	TRUE	4	A	intron_variant	MODIFIER	CCDC33	0.056	0.4193	0.5516	0.6799	0.4325	-	0.499	0.328152	8.51302e-13	Testis
rs2959018	C	G	74567724	0.6989	3.60408	0.00015663	0.366324	15	TRUE	4	A	intron_variant	MODIFIER	CCDC33	-	-	-	-	-	-	3.401	0.336665	1.40512e-12	Testis
rs2930298	A	G	74571995	0.6982	3.76664	8.27301e-05	0.270284	15	TRUE	4	G	intron_variant	MODIFIER	CCDC33	0.056	0.4294	0.5496	0.7028	0.4366	-	0.969	0.336665	1.40512e-12	Testis
rs2959017	G	A	74572013	0.6896	3.50027	0.000232394	0.439404	15	TRUE	4	A	intron_variant	MODIFIER	CCDC33	0.056	0.4294	0.5496	0.7028	0.4366	-	1.037	0.336665	1.40512e-12	Testis
rs901132	G	T	74573730	0.6974	3.73429	9.41231e-05	0.285801	15	TRUE	4	T	intron_variant	MODIFIER	CCDC33	0.059	0.4294	0.5466	0.7008	0.4121	-	6.087	0.336665	1.40512e-12	Testis
rs901131	C	G	74573731	0.6974	3.73429	9.41231e-05	0.285801	15	TRUE	4	G	intron_variant	MODIFIER	CCDC33	0.059	0.4294	0.5466	0.7008	0.4121	-	7.569	0.336665	1.40512e-12	Testis
rs901130	G	C	74573907	0.6974	3.73429	9.41231e-05	0.285801	15	TRUE	4	A	intron_variant	MODIFIER	CCDC33	-	-	-	-	-	-	1.354	0.336665	1.40512e-12	Testis
rs2930297	A	G	74575475	0.8068	3.72972	9.58468e-05	0.28852	15	TRUE	4	G	intron_variant	MODIFIER	CCDC33	0.1029	0.5706	0.6528	0.7932	0.5654	-	0.203	0.372567	6.29724e-12	Testis
rs2930848	T	C	74575949	0.8068	3.76633	8.28315e-05	0.270444	15	TRUE	4	A	intron_variant	MODIFIER	CCDC33	-	-	-	-	-	-	15.41	0.372567	6.29724e-12	Testis
rs2930296	C	T	74576008	0.8068	3.89296	4.95149e-05	0.202754	15	TRUE	4	A	intron_variant	MODIFIER	CCDC33	-	-	-	-	-	-	14.96	0.383239	2.44783e-12	Testis
rs2959016	G	A	74577467	0.8068	3.7198	9.96894e-05	0.294106	15	TRUE	4	A	intron_variant	MODIFIER	CCDC33	0.1036	0.5706	0.6508	0.7932	0.5675	-	4.767	0.372567	6.29724e-12	Testis
rs2959015	G	A	74577495	0.8068	3.7198	9.96894e-05	0.294106	15	TRUE	4	A	intron_variant	MODIFIER	CCDC33	0.1044	0.572	0.6508	0.7942	0.5634	-	0.266	0.372567	6.29724e-12	Testis
rs2959014	G	A	74579019	0.8061	3.38188	0.000359952	0.526776	15	TRUE	4	A	intron_variant	MODIFIER	CCDC33	0.1036	0.5706	0.6498	0.7932	0.5634	-	0.678	0.371108	4.23901e-12	Testis
rs2959013	C	T	74579721	0.8061	3.47495	0.000255479	0.462306	15	TRUE	4	T	intron_variant	MODIFIER	CCDC33	0.1051	0.5706	0.6498	0.7932	0.5634	-	4.196	0.371108	4.23901e-12	Testis
rs2930849	A	G	74579854	0.8061	3.47495	0.000255479	0.462306	15	TRUE	4	C	intron_variant	MODIFIER	CCDC33	-	-	-	-	-	-	0.782	0.371108	4.23901e-12	Testis
rs1484214	C	A	74581073	0.7124	3.57203	0.000177111	0.385998	15	TRUE	4	A	intron_variant	MODIFIER	CCDC33	0.0492	0.4856	0.494	0.7117	0.3957	-	0.884	0.34248	3.0376e-13	Testis
rs12904134	G	A	74592862	0.4602	4.14377	1.70823e-05	0.110156	15	TRUE	4	A	intron_variant	MODIFIER	CCDC33	0.0204	0.2723	0.005	0.4712	0.1084	Breast_Cancer+NHGRI-EBI_GWAS_catalog+rs12904134	2.663	0.367447	8.38059e-15	Testis
rs11856695	A	G	74593253	0.5831	3.59335	0.000163224	0.37286	15	TRUE	4	G	intron_variant	MODIFIER	CCDC33	0.1188	0.6138	0.2192	0.5964	0.2628	-	9.663	0.450228	4.36091e-22	Testis
rs2899825	G	A	74610400	0.517	3.4137	0.000320433	0.507307	15	TRUE	4	A	intron_variant	MODIFIER	CCDC33	0.1657	0.5634	0.2252	0.5586	0.2495	-	3.353	0.385219	2.97078e-17	Testis
rs4887135	G	A	74619663	0.5426	3.50367	0.000229443	0.435938	15	TRUE	4	A	intron_variant	MODIFIER	CCDC33	0.0749	0.5821	0.1935	0.5785	0.2607	-	7.342	0.405014	1.83709e-18	Testis
rs11632698	A	G	74637867	0.5462	3.52005	0.000215732	0.426495	15	TRUE	4	G	intron_variant	MODIFIER	CYP11A1	0.2194	0.5951	0.2103	0.5775	0.2515	ADRENAL_INSUFFICIENCY__CONGENITAL__WITH_46_XY_SEX_REVERSAL__PARTIAL_OR_COMPLETE+MIM_morbid+ENSG00000140459;46_XY_disorder_of_sex_development-adrenal_insufficiency_due_to_CYP11A1_deficiency+Orphanet+ENSG00000140459;Inherited_isolated_adrenal_insufficiency_due_to_partial_CYP11A1_deficiency+Orphanet+ENSG00000140459;ClinVar:_phenotype_not_specified+ClinVar+rs11632698	1.408	0.385523	4.39503e-17	Testis
rs750607	C	T	74734819	0.5412	3.3208	0.000448806	0.568075	15	TRUE	4	T	downstream_gene_variant	MODIFIER	UBL7	0.025	0.3127	0.006	0.5447	0.1411	-	13.43	0.121796	7.97872e-10	Skin_Sun_Exposed_Lower_leg
rs118020535	A	G	15624402	0.06321	3.70855	0.000104226	0.300464	16	TRUE	1	G	intron_variant	MODIFIER	BMERB1	0.0015	0.0476	0	0.0706	0.0706	-	3.876	-0.624005	2.40294e-14	Colon_Transverse
rs80007751	C	T	15624663	0.1094	3.73111	9.53207e-05	0.288121	16	TRUE	1	T	intron_variant	MODIFIER	BMERB1	0.0015	0.0447	0	0.1093	0.0521	-	1.13	-0.479231	6.34461e-10	Muscle_Skeletal
rs117975403	C	T	15630199	0.13	3.67513	0.000118866	0.320346	16	TRUE	1	T	intron_variant	MODIFIER	BMERB1	0.0038	0.0648	0	0.1292	0.0542	-	2.926	-0.456998	6.51765e-11	Muscle_Skeletal		Predicted to act upstream of or within negative regulation of cell motility involved in cerebral cortex radial glia guided migration and negative regulation of microtubule depolymerization. Predicted to be located in microtubule cytoskeleton. [provided by Alliance of Genome Resources, Apr 2022] GeneCards Summary for BMERB1 Gene BMERB1 (BMERB Domain Containing 1) is a Protein Coding gene. Diseases…
rs140382379	T	A	15634337	0.06179	3.83324	6.32329e-05	0.231276	16	TRUE	1	A	intron_variant	MODIFIER	BMERB1	0.0015	0.0461	0	0.0676	0.0675	-	0.598	-0.620074	1.88357e-13	Colon_Transverse
rs76819428	A	G	15651032	0.05966	3.28098	0.000517232	0.593849	16	TRUE	1	G	intron_variant	MODIFIER	BMERB1	0.0015	0.0432	0	0.0666	0.0716	-	5.377	-0.576647	4.36882e-11	Colon_Transverse
rs7199424	G	T	16102554	0.5391	4.01614	2.95797e-05	0.150718	16	TRUE	1	T	intron_variant	MODIFIER	ABCC1	0.1241	0.5288	0.3948	0.5159	0.3088	DEAFNESS__AUTOSOMAL_DOMINANT_77+MIM_morbid+ENSG00000103222;Autosomal_dominant_non-syndromic_sensorineural_deafness_type_DFNA+Orphanet+ENSG00000103222	1.468	-0.164009	4.72768e-06	Colon_Transverse
rs7189529	G	C	16104508	0.5391	3.89988	4.81209e-05	0.199793	16	TRUE	1	C	intron_variant	MODIFIER	ABCC1	0.1241	0.5288	0.3968	0.5189	0.3078	DEAFNESS__AUTOSOMAL_DOMINANT_77+MIM_morbid+ENSG00000103222;Autosomal_dominant_non-syndromic_sensorineural_deafness_type_DFNA+Orphanet+ENSG00000103222	1.273	-0.164009	4.72768e-06	Colon_Transverse
rs4781717	A	G	16104510	0.5362	4.14993	1.66286e-05	0.109102	16	TRUE	1	G	intron_variant	MODIFIER	ABCC1	0.0318	0.5144	0.3968	0.5189	0.3078	DEAFNESS__AUTOSOMAL_DOMINANT_77+MIM_morbid+ENSG00000103222;Autosomal_dominant_non-syndromic_sensorineural_deafness_type_DFNA+Orphanet+ENSG00000103222	0.225	-0.169168	5.33055e-06	Colon_Transverse		xenobiotics?
rs62029841	G	A	16105260	0.5121	4.01329	2.99389e-05	0.151949	16	TRUE	1	A	intron_variant	MODIFIER	ABCC1	0.0303	0.5058	0.2877	0.504	0.2791	DEAFNESS__AUTOSOMAL_DOMINANT_77+MIM_morbid+ENSG00000103222;Autosomal_dominant_non-syndromic_sensorineural_deafness_type_DFNA+Orphanet+ENSG00000103222	1.049	-0.104218	1.03739e-05	Esophagus_Muscularis		The protein encoded by this gene is a member of the superfamily of ATP-binding cassette (ABC) transporters. ABC proteins transport various molecules across extra-and intra-cellular membranes. ABC genes are divided into seven distinct subfamilies (ABC1, MDR/TAP, MRP, ALD, OABP, GCN20, White). This full transporter is a member of the MRP subfamily which is involved in multi-drug resistance. This pr…
rs7197317	C	T	16105557	0.517	3.71395	0.000102024	0.297262	16	TRUE	1	T	intron_variant	MODIFIER	ABCC1	0.0825	0.5159	0.3284	0.506	0.2791	DEAFNESS__AUTOSOMAL_DOMINANT_77+MIM_morbid+ENSG00000103222;Autosomal_dominant_non-syndromic_sensorineural_deafness_type_DFNA+Orphanet+ENSG00000103222	2.278	-0.158019	1.30852e-05	Colon_Transverse
rs7203145	T	C	16105673	0.517	3.67665	0.000118159	0.319107	16	TRUE	1	C	intron_variant	MODIFIER	ABCC1	0.1142	0.5159	0.3284	0.507	0.2832	DEAFNESS__AUTOSOMAL_DOMINANT_77+MIM_morbid+ENSG00000103222;Autosomal_dominant_non-syndromic_sensorineural_deafness_type_DFNA+Orphanet+ENSG00000103222	4.806	-0.159339	8.35803e-06	Colon_Transverse
rs7198766	A	G	16105965	0.5206	3.28246	0.00051453	0.59356	16	TRUE	1	G	intron_variant	MODIFIER	ABCC1	0.0862	0.5159	0.3274	0.5089	0.2843	DEAFNESS__AUTOSOMAL_DOMINANT_77+MIM_morbid+ENSG00000103222;Autosomal_dominant_non-syndromic_sensorineural_deafness_type_DFNA+Orphanet+ENSG00000103222	1.756	-0.16209	9.29804e-06	Colon_Transverse
rs45601533	C	T	16107774	0.5199	3.39733	0.00034024	0.516325	16	TRUE	1	G	intron_variant	MODIFIER	ABCC1	-	-	-	-	-	DEAFNESS__AUTOSOMAL_DOMINANT_77+MIM_morbid+ENSG00000103222;Autosomal_dominant_non-syndromic_sensorineural_deafness_type_DFNA+Orphanet+ENSG00000103222	0.734	-0.16209	9.29804e-06	Colon_Transverse
rs149541	C	T	16109196	0.6442	4.54143	2.79364e-06	0.0325405	16	TRUE	1	G	intron_variant	MODIFIER	ABCC1	-	-	-	-	-	DEAFNESS__AUTOSOMAL_DOMINANT_77+MIM_morbid+ENSG00000103222;Autosomal_dominant_non-syndromic_sensorineural_deafness_type_DFNA+Orphanet+ENSG00000103222	2.537	-0.199371	5.26892e-08	Colon_Transverse
rs246212	G	A	16109242	0.7301	3.4134	0.000320787	0.507658	16	TRUE	1	A	intron_variant	MODIFIER	ABCC1	0.4206	0.8055	0.6974	0.7664	0.4356	DEAFNESS__AUTOSOMAL_DOMINANT_77+MIM_morbid+ENSG00000103222;Autosomal_dominant_non-syndromic_sensorineural_deafness_type_DFNA+Orphanet+ENSG00000103222	0.53	-0.181541	9.87433e-06	Colon_Transverse
rs3784861	A	G	16110848	0.5227	3.67342	0.000119663	0.321177	16	TRUE	1	G	intron_variant	MODIFIER	ABCC1	0.0893	0.5187	0.3284	0.5129	0.2863	DEAFNESS__AUTOSOMAL_DOMINANT_77+MIM_morbid+ENSG00000103222;Autosomal_dominant_non-syndromic_sensorineural_deafness_type_DFNA+Orphanet+ENSG00000103222;Red_cell_distribution_width+NHGRI-EBI_GWAS_catalog+rs3784861	5.316	-0.159171	1.38416e-05	Colon_Transverse
rs17264736	G	T	16116556	0.5739	3.44896	0.00028138	0.480432	16	TRUE	1	T	intron_variant	MODIFIER	ABCC1	0.1558	0.5389	0.3304	0.5696	0.317	DEAFNESS__AUTOSOMAL_DOMINANT_77+MIM_morbid+ENSG00000103222;Autosomal_dominant_non-syndromic_sensorineural_deafness_type_DFNA+Orphanet+ENSG00000103222;Red_cell_distribution_width+NHGRI-EBI_GWAS_catalog+rs17264736;Red_cell_distribution_width+NHGRI-EBI_GWAS_catalog+rs17264736	7.755	-0.155864	1.6636e-05	Colon_Transverse
rs7188937	G	T	16118620	0.5753	3.32742	0.000438273	0.563458	16	TRUE	1	A	intron_variant	MODIFIER	ABCC1	-	-	-	-	-	DEAFNESS__AUTOSOMAL_DOMINANT_77+MIM_morbid+ENSG00000103222;Autosomal_dominant_non-syndromic_sensorineural_deafness_type_DFNA+Orphanet+ENSG00000103222	2.85	-0.155864	1.6636e-05	Colon_Transverse
rs7189316	G	C	16118805	0.5831	3.37238	0.000372603	0.533979	16	TRUE	1	A	intron_variant	MODIFIER	ABCC1	-	-	-	-	-	DEAFNESS__AUTOSOMAL_DOMINANT_77+MIM_morbid+ENSG00000103222;Autosomal_dominant_non-syndromic_sensorineural_deafness_type_DFNA+Orphanet+ENSG00000103222	0.42	NA	NA	NA
rs11075293	A	G	16129996	0.5746	3.71122	0.000103132	0.298809	16	TRUE	1	G	intron_variant	MODIFIER	ABCC1	0.18	0.5461	0.3383	0.5706	0.3231	DEAFNESS__AUTOSOMAL_DOMINANT_77+MIM_morbid+ENSG00000103222;Autosomal_dominant_non-syndromic_sensorineural_deafness_type_DFNA+Orphanet+ENSG00000103222	0.85	-0.151582	2.18849e-05	Colon_Transverse
rs12920754	G	A	16147421	0.5178	3.42735	0.000304751	0.496408	16	TRUE	1	A	intron_variant	MODIFIER	ABCC1	0.0333	0.4323	0.3075	0.5338	0.32	DEAFNESS__AUTOSOMAL_DOMINANT_77+MIM_morbid+ENSG00000103222;Autosomal_dominant_non-syndromic_sensorineural_deafness_type_DFNA+Orphanet+ENSG00000103222	2.005	0.204518	0.000155369	Nerve_Tibial
rs35597	G	A	16158034	0.4631	3.31437	0.000459256	0.569855	16	TRUE	1	A	intron_variant	MODIFIER	ABCC1	0.2368	0.3718	0.5714	0.4742	0.3466	DEAFNESS__AUTOSOMAL_DOMINANT_77+MIM_morbid+ENSG00000103222;Autosomal_dominant_non-syndromic_sensorineural_deafness_type_DFNA+Orphanet+ENSG00000103222	0.069	0.235893	3.8563e-06	Nerve_Tibial
rs45628637	A	G	16160432	0.4886	3.4082	0.000326966	0.50964	16	TRUE	1	G	intron_variant	MODIFIER	ABCC1	0.2504	0.4092	0.38	0.494	0.2781	DEAFNESS__AUTOSOMAL_DOMINANT_77+MIM_morbid+ENSG00000103222;Autosomal_dominant_non-syndromic_sensorineural_deafness_type_DFNA+Orphanet+ENSG00000103222	2.471	0.206188	3.36549e-05	Nerve_Tibial
rs45513498	C	T	16160471	0.08168	4.64847	1.67204e-06	0.0224025	16	TRUE	1	T	intron_variant	MODIFIER	ABCC1	0.0083	0.049	0	0.0686	0.0112	DEAFNESS__AUTOSOMAL_DOMINANT_77+MIM_morbid+ENSG00000103222;Autosomal_dominant_non-syndromic_sensorineural_deafness_type_DFNA+Orphanet+ENSG00000103222	1.607	-0.631747	8.40056e-07	Stomach
rs9932506	G	A	16161425	0.4844	3.35893	0.000391231	0.544203	16	TRUE	1	A	intron_variant	MODIFIER	ABCC1	0.2489	0.4035	0.38	0.493	0.2771	DEAFNESS__AUTOSOMAL_DOMINANT_77+MIM_morbid+ENSG00000103222;Autosomal_dominant_non-syndromic_sensorineural_deafness_type_DFNA+Orphanet+ENSG00000103222	3.89	0.209624	1.97604e-05	Nerve_Tibial
rs12929883	A	G	16168040	0.5185	3.4692	0.000261002	0.466104	16	TRUE	1	C	intron_variant	MODIFIER	ABCC1	-	-	-	-	-	DEAFNESS__AUTOSOMAL_DOMINANT_77+MIM_morbid+ENSG00000103222;Autosomal_dominant_non-syndromic_sensorineural_deafness_type_DFNA+Orphanet+ENSG00000103222	6.196	0.201925	3.19858e-05	Nerve_Tibial
rs4781724	T	C	16173926	0.5036	4.36455	6.36919e-06	0.0581976	16	TRUE	1	C	intron_variant	MODIFIER	ABCC1	0.0817	0.4856	0.4792	0.5278	0.3067	DEAFNESS__AUTOSOMAL_DOMINANT_77+MIM_morbid+ENSG00000103222;Autosomal_dominant_non-syndromic_sensorineural_deafness_type_DFNA+Orphanet+ENSG00000103222	2.232	-0.129009	4.27726e-06	Thyroid
rs4148354	G	A	16174506	0.5036	4.43344	4.63711e-06	0.0466575	16	TRUE	1	A	intron_variant	MODIFIER	ABCC1	0.0817	0.4856	0.4752	0.5278	0.3037	DEAFNESS__AUTOSOMAL_DOMINANT_77+MIM_morbid+ENSG00000103222;Autosomal_dominant_non-syndromic_sensorineural_deafness_type_DFNA+Orphanet+ENSG00000103222	0.305	-0.127028	6.46913e-06	Thyroid
rs3851710	G	A	16183005	0.5036	4.05502	2.50648e-05	0.13761	16	TRUE	1	A	intron_variant	MODIFIER	ABCC1	0.0832	0.4827	0.4752	0.5288	0.2853	DEAFNESS__AUTOSOMAL_DOMINANT_77+MIM_morbid+ENSG00000103222;Autosomal_dominant_non-syndromic_sensorineural_deafness_type_DFNA+Orphanet+ENSG00000103222	2.68	-0.128179	5.21469e-06	Thyroid
rs3851711	C	T	16183087	0.5036	4.05502	2.50648e-05	0.13761	16	TRUE	1	G	intron_variant	MODIFIER	ABCC1	0	0.0735	0.0169	0	0	DEAFNESS__AUTOSOMAL_DOMINANT_77+MIM_morbid+ENSG00000103222;Autosomal_dominant_non-syndromic_sensorineural_deafness_type_DFNA+Orphanet+ENSG00000103222;Familial_cancer_of_breast+ClinVar+rs3851711	1.652	-0.128268	5.12433e-06	Thyroid
rs3851712	C	T	16183219	0.5014	3.90531	4.70527e-05	0.19704	16	TRUE	1	T	intron_variant	MODIFIER	ABCC1	0.0832	0.4827	0.4752	0.5288	0.2853	DEAFNESS__AUTOSOMAL_DOMINANT_77+MIM_morbid+ENSG00000103222;Autosomal_dominant_non-syndromic_sensorineural_deafness_type_DFNA+Orphanet+ENSG00000103222	1.895	-0.126414	6.90291e-06	Thyroid
rs4148359	G	C	16187234	0.5071	3.89337	4.9431e-05	0.202656	16	TRUE	1	C	intron_variant	MODIFIER	ABCC1	0.087	0.4914	0.4782	0.5378	0.3129	DEAFNESS__AUTOSOMAL_DOMINANT_77+MIM_morbid+ENSG00000103222;Autosomal_dominant_non-syndromic_sensorineural_deafness_type_DFNA+Orphanet+ENSG00000103222	0.169	-0.126677	6.85866e-06	Thyroid
rs4148361	C	T	16187469	0.5036	3.77396	8.03367e-05	0.266948	16	TRUE	1	T	intron_variant	MODIFIER	ABCC1	0.0855	0.4856	0.4792	0.5288	0.3057	DEAFNESS__AUTOSOMAL_DOMINANT_77+MIM_morbid+ENSG00000103222;Autosomal_dominant_non-syndromic_sensorineural_deafness_type_DFNA+Orphanet+ENSG00000103222	0.13	-0.130168	3.43156e-06	Thyroid
rs3932161	C	T	16188763	0.505	3.78774	7.60113e-05	0.259308	16	TRUE	1	T	intron_variant	MODIFIER	ABCC1	0.0855	0.4928	0.4792	0.5288	0.3057	DEAFNESS__AUTOSOMAL_DOMINANT_77+MIM_morbid+ENSG00000103222;Autosomal_dominant_non-syndromic_sensorineural_deafness_type_DFNA+Orphanet+ENSG00000103222	2.336	-0.130168	3.43156e-06	Thyroid
rs11640751	A	G	16189268	0.505	3.82724	6.47949e-05	0.234666	16	TRUE	1	G	intron_variant	MODIFIER	ABCC1	0.0998	0.4942	0.4802	0.5358	0.3078	DEAFNESS__AUTOSOMAL_DOMINANT_77+MIM_morbid+ENSG00000103222;Autosomal_dominant_non-syndromic_sensorineural_deafness_type_DFNA+Orphanet+ENSG00000103222	0.249	-0.129841	3.5685e-06	Thyroid
rs2239996	G	A	16193160	0.5036	3.9448	3.99328e-05	0.176979	16	TRUE	1	A	intron_variant	MODIFIER	ABCC1	0.0582	0.4914	0.4702	0.5288	0.3037	DEAFNESS__AUTOSOMAL_DOMINANT_77+MIM_morbid+ENSG00000103222;Autosomal_dominant_non-syndromic_sensorineural_deafness_type_DFNA+Orphanet+ENSG00000103222	2.634	-0.128126	5.22475e-06	Thyroid
rs2283515	G	T	16193603	0.5227	3.26606	0.000545285	0.602491	16	TRUE	1	T	intron_variant	MODIFIER	ABCC1	0.1067	0.5043	0.4722	0.5497	0.3088	DEAFNESS__AUTOSOMAL_DOMINANT_77+MIM_morbid+ENSG00000103222;Autosomal_dominant_non-syndromic_sensorineural_deafness_type_DFNA+Orphanet+ENSG00000103222	0.494	-0.138692	8.36963e-07	Thyroid
rs12708802	G	T	16195138	0.5256	3.27335	0.000531412	0.59629	16	TRUE	1	A	intron_variant	MODIFIER	ABCC1	-	-	-	-	-	DEAFNESS__AUTOSOMAL_DOMINANT_77+MIM_morbid+ENSG00000103222;Autosomal_dominant_non-syndromic_sensorineural_deafness_type_DFNA+Orphanet+ENSG00000103222	0.353	-0.152389	4.57753e-08	Thyroid
rs11075297	C	T	16201187	0.4702	4.92214	4.28014e-07	0.00793723	16	TRUE	1	G	intron_variant	MODIFIER	ABCC1	-	-	-	-	-	DEAFNESS__AUTOSOMAL_DOMINANT_77+MIM_morbid+ENSG00000103222;Autosomal_dominant_non-syndromic_sensorineural_deafness_type_DFNA+Orphanet+ENSG00000103222	0.789	0.243085	5.66866e-07	Nerve_Tibial
rs3819552	C	T	16202715	0.4616	4.8998	4.79682e-07	0.00843808	16	TRUE	1	G	intron_variant	MODIFIER	ABCC1	-	-	-	-	-	DEAFNESS__AUTOSOMAL_DOMINANT_77+MIM_morbid+ENSG00000103222;Autosomal_dominant_non-syndromic_sensorineural_deafness_type_DFNA+Orphanet+ENSG00000103222	5.016	0.214417	4.18419e-06	Artery_Tibial
rs2283513	A	G	16211729	0.598	3.5387	0.00020105	0.411306	16	TRUE	1	C	intron_variant	MODIFIER	ABCC1	-	-	-	-	-	DEAFNESS__AUTOSOMAL_DOMINANT_77+MIM_morbid+ENSG00000103222;Autosomal_dominant_non-syndromic_sensorineural_deafness_type_DFNA+Orphanet+ENSG00000103222	0.447	NA	NA	NA
rs10775291	G	A	16213311	0.8693	3.59164	0.0001643	0.373629	16	TRUE	1	A	intron_variant	MODIFIER	ABCC1	0.3351	0.7248	0.7163	0.8569	0.7679	DEAFNESS__AUTOSOMAL_DOMINANT_77+MIM_morbid+ENSG00000103222;Autosomal_dominant_non-syndromic_sensorineural_deafness_type_DFNA+Orphanet+ENSG00000103222	0.665	NA	NA	NA
rs149968970	G	A	16222763	0.06605	4.50992	3.24263e-06	0.0362204	16	TRUE	1	A	intron_variant	MODIFIER	ABCC1	0.003	0.0187	0	0.0825	0.002	DEAFNESS__AUTOSOMAL_DOMINANT_77+MIM_morbid+ENSG00000103222;Autosomal_dominant_non-syndromic_sensorineural_deafness_type_DFNA+Orphanet+ENSG00000103222	0.93	0.423166	4.50699e-06	Skin_Sun_Exposed_Lower_leg
rs212082	A	G	16227147	0.2116	4.5576	2.58711e-06	0.0306878	16	TRUE	1	G	intron_variant	MODIFIER	ABCC1	0.1127	0.1585	0.2212	0.1779	0.0644	DEAFNESS__AUTOSOMAL_DOMINANT_77+MIM_morbid+ENSG00000103222;Autosomal_dominant_non-syndromic_sensorineural_deafness_type_DFNA+Orphanet+ENSG00000103222	4.378	-0.21856	8.70734e-06	Muscle_Skeletal
rs150530	C	T	16227589	0.2067	5.2858	6.25796e-08	0.00165801	16	TRUE	1	T	intron_variant	MODIFIER	ABCC1	0.1089	0.1585	0.2153	0.174	0.0644	DEAFNESS__AUTOSOMAL_DOMINANT_77+MIM_morbid+ENSG00000103222;Autosomal_dominant_non-syndromic_sensorineural_deafness_type_DFNA+Orphanet+ENSG00000103222	0.1	-0.227619	3.31782e-06	Muscle_Skeletal
rs212083	G	A	16227943	0.2109	4.80548	7.71898e-07	0.0120972	16	TRUE	1	A	intron_variant	MODIFIER	ABCC1	0.0991	0.1585	0.2173	0.172	0.0644	DEAFNESS__AUTOSOMAL_DOMINANT_77+MIM_morbid+ENSG00000103222;Autosomal_dominant_non-syndromic_sensorineural_deafness_type_DFNA+Orphanet+ENSG00000103222	1.844	-0.226601	4.34164e-06	Muscle_Skeletal
rs2230671	G	A	16228242	0.2642	4.27356	9.61892e-06	0.0779197	16	TRUE	1	A	synonymous_variant	LOW	ABCC1	0.0666	0.2867	0.121	0.2922	0.1779	DEAFNESS__AUTOSOMAL_DOMINANT_77+MIM_morbid+ENSG00000103222;Autosomal_dominant_non-syndromic_sensorineural_deafness_type_DFNA+Orphanet+ENSG00000103222	0.219	0.225105	0.000103994	Lung
rs212086	C	T	16229735	0.2067	5.46628	2.29793e-08	0.000766728	16	TRUE	1	T	intron_variant	MODIFIER	ABCC1	0.1029	0.1571	0.2202	0.172	0.0665	DEAFNESS__AUTOSOMAL_DOMINANT_77+MIM_morbid+ENSG00000103222;Autosomal_dominant_non-syndromic_sensorineural_deafness_type_DFNA+Orphanet+ENSG00000103222	0.113	-0.228209	3.51815e-06	Muscle_Skeletal
rs212088	G	A	16232433	0.2024	3.60781	0.000154397	0.364281	16	TRUE	1	A	intron_variant	MODIFIER	ABCC1	0.1112	0.1441	0.2192	0.164	0.0787	DEAFNESS__AUTOSOMAL_DOMINANT_77+MIM_morbid+ENSG00000103222;Autosomal_dominant_non-syndromic_sensorineural_deafness_type_DFNA+Orphanet+ENSG00000103222	0.299	-0.321021	4.32631e-07	Nerve_Tibial
rs212091	T	C	16236650	0.1861	6.17982	3.20869e-10	2.91132e-05	16	TRUE	1	A	3_prime_UTR_variant	MODIFIER	ABCC1	-	-	-	-	-	DEAFNESS__AUTOSOMAL_DOMINANT_77+MIM_morbid+ENSG00000103222;Autosomal_dominant_non-syndromic_sensorineural_deafness_type_DFNA+Orphanet+ENSG00000103222	0.234	-0.276556	3.96271e-05	Nerve_Tibial
rs212094	G	A	16238584	0.1825	5.91501	1.65928e-09	9.97834e-05	16	TRUE	1	A	downstream_gene_variant	MODIFIER	ABCC1	0.1014	0.1412	0.2212	0.1412	0.0593	-	1.887	-0.292552	2.19202e-05	Nerve_Tibial
rs12448760	G	A	16239539	0.2706	4.27146	9.70979e-06	0.078219	16	TRUE	1	A	downstream_gene_variant	MODIFIER	ABCC1	0.0734	0.2954	0.125	0.3002	0.1861	-	0.08	0.276989	1.19781e-06	Lung
rs62030279	G	A	16240375	0.2031	3.45578	0.00027435	0.475888	16	TRUE	1	A	downstream_gene_variant	MODIFIER	ABCC1	0.0212	0.2435	0.1944	0.2087	0.3507	-	0.135	0.313928	3.96826e-10	Thyroid
rs212098	T	C	16244174	0.1818	5.47473	2.19091e-08	0.000740577	16	TRUE	1	C	intron_variant	MODIFIER	ABCC6	0.0923	0.1354	0.2192	0.1412	0.0603	Arterial_calcification__generalized__of_infancy__2+DDG2P+ENSG00000091262;Pseudoxanthoma_elasticum+DDG2P+ENSG00000091262;Arterial_calcification__generalized__of_infancy__2+MIM_morbid+ENSG00000091262;PSEUDOXANTHOMA_ELASTICUM__FORME_FRUSTEPSEUDOXANTHOMA_ELASTICUM__HETEROZYGOUS__INCLUDED+MIM_morbid+ENSG00000091262;Pseudoxanthoma_elasticum+MIM_morbid+ENSG00000091262;Generalized_arterial_calcification_…	0.197	-0.282684	3.18333e-05	Nerve_Tibial
rs74950025	G	A	16245125	0.1214	5.3552	4.27298e-08	0.00124259	16	TRUE	1	A	intron_variant	MODIFIER	ABCC6	0.0023	0.0677	0.002	0.0964	0.0164	Arterial_calcification__generalized__of_infancy__2+DDG2P+ENSG00000091262;Pseudoxanthoma_elasticum+DDG2P+ENSG00000091262;Arterial_calcification__generalized__of_infancy__2+MIM_morbid+ENSG00000091262;PSEUDOXANTHOMA_ELASTICUM__FORME_FRUSTEPSEUDOXANTHOMA_ELASTICUM__HETEROZYGOUS__INCLUDED+MIM_morbid+ENSG00000091262;Pseudoxanthoma_elasticum+MIM_morbid+ENSG00000091262;Generalized_arterial_calcification_…	0.602	NA	NA	NA
rs2238472	C	T	16251599	0.267	3.71048	0.000103434	0.299181	16	TRUE	1	T	missense_variant	MODERATE	ABCC6	0.0673	0.2983	0.125	0.3012	0.1871	Arterial_calcification__generalized__of_infancy__2+DDG2P+ENSG00000091262;Pseudoxanthoma_elasticum+DDG2P+ENSG00000091262;Arterial_calcification__generalized__of_infancy__2+MIM_morbid+ENSG00000091262;PSEUDOXANTHOMA_ELASTICUM__FORME_FRUSTEPSEUDOXANTHOMA_ELASTICUM__HETEROZYGOUS__INCLUDED+MIM_morbid+ENSG00000091262;Pseudoxanthoma_elasticum+MIM_morbid+ENSG00000091262;Generalized_arterial_calcification_…	14.19	0.267104	2.08123e-06	Lung		The protein encoded by this gene is a member of the superfamily of ATP-binding cassette (ABC) transporters. ABC proteins transport various molecules across extra- and intra-cellular membranes. ABC genes are divided into seven distinct subfamilies (ABC1, MDR/TAP, MRP, ALD, OABP, GCN20, White). The encoded protein, a member of the MRP subfamily, is involved in multi-drug resistance. Mutations in th…
rs2239327	C	A	16252382	0.267	3.75498	8.66789e-05	0.275696	16	TRUE	1	A	intron_variant	MODIFIER	ABCC6	0.0673	0.2968	0.124	0.3012	0.1861	Arterial_calcification__generalized__of_infancy__2+DDG2P+ENSG00000091262;Pseudoxanthoma_elasticum+DDG2P+ENSG00000091262;Arterial_calcification__generalized__of_infancy__2+MIM_morbid+ENSG00000091262;PSEUDOXANTHOMA_ELASTICUM__FORME_FRUSTEPSEUDOXANTHOMA_ELASTICUM__HETEROZYGOUS__INCLUDED+MIM_morbid+ENSG00000091262;Pseudoxanthoma_elasticum+MIM_morbid+ENSG00000091262;Generalized_arterial_calcification_…	2.703	0.267348	2.19196e-06	Lung		Xenobiotics?
rs117521357	T	C	16255839	0.1186	4.7348	1.09635e-06	0.016017	16	TRUE	1	C	intron_variant	MODIFIER	ABCC6	0.0023	0.0634	0	0.0954	0.0164	Arterial_calcification__generalized__of_infancy__2+DDG2P+ENSG00000091262;Pseudoxanthoma_elasticum+DDG2P+ENSG00000091262;Arterial_calcification__generalized__of_infancy__2+MIM_morbid+ENSG00000091262;PSEUDOXANTHOMA_ELASTICUM__FORME_FRUSTEPSEUDOXANTHOMA_ELASTICUM__HETEROZYGOUS__INCLUDED+MIM_morbid+ENSG00000091262;Pseudoxanthoma_elasticum+MIM_morbid+ENSG00000091262;Generalized_arterial_calcification_…	3.433	NA	NA	NA
rs7198216	C	T	16260019	0.8281	3.88474	5.12203e-05	0.207438	16	TRUE	1	G	intron_variant	MODIFIER	ABCC6	-	-	-	-	-	Arterial_calcification__generalized__of_infancy__2+DDG2P+ENSG00000091262;Pseudoxanthoma_elasticum+DDG2P+ENSG00000091262;Arterial_calcification__generalized__of_infancy__2+MIM_morbid+ENSG00000091262;PSEUDOXANTHOMA_ELASTICUM__FORME_FRUSTEPSEUDOXANTHOMA_ELASTICUM__HETEROZYGOUS__INCLUDED+MIM_morbid+ENSG00000091262;Pseudoxanthoma_elasticum+MIM_morbid+ENSG00000091262;Generalized_arterial_calcification_…	1.128	NA	NA	NA
rs6498606	C	T	16260342	0.8281	3.76134	8.45013e-05	0.272626	16	TRUE	1	G	intron_variant	MODIFIER	ABCC6	-	-	-	-	-	Arterial_calcification__generalized__of_infancy__2+DDG2P+ENSG00000091262;Pseudoxanthoma_elasticum+DDG2P+ENSG00000091262;Arterial_calcification__generalized__of_infancy__2+MIM_morbid+ENSG00000091262;PSEUDOXANTHOMA_ELASTICUM__FORME_FRUSTEPSEUDOXANTHOMA_ELASTICUM__HETEROZYGOUS__INCLUDED+MIM_morbid+ENSG00000091262;Pseudoxanthoma_elasticum+MIM_morbid+ENSG00000091262;Generalized_arterial_calcification_…	0.251	NA	NA	NA
rs9635506	C	T	16260427	0.8267	3.61428	0.000150593	0.360098	16	TRUE	1	A	intron_variant	MODIFIER	ABCC6	-	-	-	-	-	Arterial_calcification__generalized__of_infancy__2+DDG2P+ENSG00000091262;Pseudoxanthoma_elasticum+DDG2P+ENSG00000091262;Arterial_calcification__generalized__of_infancy__2+MIM_morbid+ENSG00000091262;PSEUDOXANTHOMA_ELASTICUM__FORME_FRUSTEPSEUDOXANTHOMA_ELASTICUM__HETEROZYGOUS__INCLUDED+MIM_morbid+ENSG00000091262;Pseudoxanthoma_elasticum+MIM_morbid+ENSG00000091262;Generalized_arterial_calcification_…	0.115	NA	NA	NA
rs8057824	A	G	16260443	0.8288	3.83237	6.34581e-05	0.231704	16	TRUE	1	C	intron_variant	MODIFIER	ABCC6	-	-	-	-	-	Arterial_calcification__generalized__of_infancy__2+DDG2P+ENSG00000091262;Pseudoxanthoma_elasticum+DDG2P+ENSG00000091262;Arterial_calcification__generalized__of_infancy__2+MIM_morbid+ENSG00000091262;PSEUDOXANTHOMA_ELASTICUM__FORME_FRUSTEPSEUDOXANTHOMA_ELASTICUM__HETEROZYGOUS__INCLUDED+MIM_morbid+ENSG00000091262;Pseudoxanthoma_elasticum+MIM_morbid+ENSG00000091262;Generalized_arterial_calcification_…	3.489	NA	NA	NA
rs8056307	G	T	16260649	0.8175	3.82003	6.67181e-05	0.238129	16	TRUE	1	A	intron_variant	MODIFIER	ABCC6	-	-	-	-	-	Arterial_calcification__generalized__of_infancy__2+DDG2P+ENSG00000091262;Pseudoxanthoma_elasticum+DDG2P+ENSG00000091262;Arterial_calcification__generalized__of_infancy__2+MIM_morbid+ENSG00000091262;PSEUDOXANTHOMA_ELASTICUM__FORME_FRUSTEPSEUDOXANTHOMA_ELASTICUM__HETEROZYGOUS__INCLUDED+MIM_morbid+ENSG00000091262;Pseudoxanthoma_elasticum+MIM_morbid+ENSG00000091262;Generalized_arterial_calcification_…	2.9	NA	NA	NA
rs11644902	C	T	16261003	0.8232	3.61428	0.000150593	0.360098	16	TRUE	1	A	intron_variant	MODIFIER	ABCC6	-	-	-	-	-	Arterial_calcification__generalized__of_infancy__2+DDG2P+ENSG00000091262;Pseudoxanthoma_elasticum+DDG2P+ENSG00000091262;Arterial_calcification__generalized__of_infancy__2+MIM_morbid+ENSG00000091262;PSEUDOXANTHOMA_ELASTICUM__FORME_FRUSTEPSEUDOXANTHOMA_ELASTICUM__HETEROZYGOUS__INCLUDED+MIM_morbid+ENSG00000091262;Pseudoxanthoma_elasticum+MIM_morbid+ENSG00000091262;Generalized_arterial_calcification_…	1.694	NA	NA	NA
rs11644687	G	C	16261170	0.8267	3.6028	0.000157405	0.366564	16	TRUE	1	A	intron_variant	MODIFIER	ABCC6	-	-	-	-	-	Arterial_calcification__generalized__of_infancy__2+DDG2P+ENSG00000091262;Pseudoxanthoma_elasticum+DDG2P+ENSG00000091262;Arterial_calcification__generalized__of_infancy__2+MIM_morbid+ENSG00000091262;PSEUDOXANTHOMA_ELASTICUM__FORME_FRUSTEPSEUDOXANTHOMA_ELASTICUM__HETEROZYGOUS__INCLUDED+MIM_morbid+ENSG00000091262;Pseudoxanthoma_elasticum+MIM_morbid+ENSG00000091262;Generalized_arterial_calcification_…	2.207	NA	NA	NA
rs7205901	C	T	16261615	0.8274	3.7226	9.8589e-05	0.292088	16	TRUE	1	A	intron_variant	MODIFIER	ABCC6	-	-	-	-	-	Arterial_calcification__generalized__of_infancy__2+DDG2P+ENSG00000091262;Pseudoxanthoma_elasticum+DDG2P+ENSG00000091262;Arterial_calcification__generalized__of_infancy__2+MIM_morbid+ENSG00000091262;PSEUDOXANTHOMA_ELASTICUM__FORME_FRUSTEPSEUDOXANTHOMA_ELASTICUM__HETEROZYGOUS__INCLUDED+MIM_morbid+ENSG00000091262;Pseudoxanthoma_elasticum+MIM_morbid+ENSG00000091262;Generalized_arterial_calcification_…	0.604	NA	NA	NA
rs12931553	G	A	16268868	0.3501	3.64382	0.000134312	0.340671	16	TRUE	1	A	intron_variant	MODIFIER	ABCC6	0.0446	0.3098	0.0893	0.3569	0.2086	Arterial_calcification__generalized__of_infancy__2+DDG2P+ENSG00000091262;Pseudoxanthoma_elasticum+DDG2P+ENSG00000091262;Arterial_calcification__generalized__of_infancy__2+MIM_morbid+ENSG00000091262;PSEUDOXANTHOMA_ELASTICUM__FORME_FRUSTEPSEUDOXANTHOMA_ELASTICUM__HETEROZYGOUS__INCLUDED+MIM_morbid+ENSG00000091262;Pseudoxanthoma_elasticum+MIM_morbid+ENSG00000091262;Generalized_arterial_calcification_…	0.448	-0.305253	3.23772e-06	Skin_Not_Sun_Exposed_Suprapubic
rs7194356	C	T	18062136	0.09091	3.29952	0.00048426	0.580539	16	TRUE	2	T	intron_variant;non_coding_transcript_variant	MODIFIER	-	0.0038	0.0533	0.001	0.0924	0.0481	IgG_glycosylation+NHGRI-EBI_GWAS_catalog+rs7194356	2.741	NA	NA	NA
rs62046458	C	T	18071067	0.07599	3.82492	6.54071e-05	0.23548	16	TRUE	2	T	intron_variant;non_coding_transcript_variant	MODIFIER	-	0.0023	0.049	0	0.0517	0.0082	-	0.755	NA	NA	NA
rs238837	G	C	18110784	0.3771	4.46318	4.03756e-06	0.0421843	16	TRUE	2	C	intron_variant;non_coding_transcript_variant	MODIFIER	-	0.059	0.2522	0.3056	0.3598	0.3415	-	0.553	NA	NA	NA
rs72773653	G	A	18112664	0.2827	3.94657	3.96397e-05	0.176274	16	TRUE	2	A	intron_variant;non_coding_transcript_variant	MODIFIER	-	0.059	0.1772	0.3056	0.2763	0.3231	-	0.698	0.180983	7.68764e-05	Thyroid
rs72773655	A	C	18112768	0.282	3.89945	4.8205e-05	0.199793	16	TRUE	2	C	intron_variant;non_coding_transcript_variant	MODIFIER	-	0.0129	0.1772	0.3075	0.2763	0.3231	-	5.175	0.186743	5.14528e-05	Thyroid
rs112625760	G	A	18112996	0.2827	3.9518	3.87823e-05	0.173655	16	TRUE	2	A	intron_variant;non_coding_transcript_variant	MODIFIER	-	0.0129	0.1801	0.3065	0.2773	0.3252	-	0.287	0.179788	9.46608e-05	Thyroid
rs72773656	T	C	18113244	0.2841	3.6569	0.000127642	0.332588	16	TRUE	2	C	intron_variant;non_coding_transcript_variant	MODIFIER	-	0.1157	0.1873	0.3085	0.2783	0.3231	-	2.328	NA	NA	NA
rs76419423	T	C	18116860	0.3679	4.6094	2.01917e-06	0.0255796	16	TRUE	2	C	intron_variant;non_coding_transcript_variant	MODIFIER	-	0.0182	0.245	0.2996	0.3439	0.3548	-	5.804	0.274135	5.83603e-05	Breast_Mammary_Tissue
rs2106949	A	G	18124560	0.2855	4.69517	1.33192e-06	0.0186172	16	TRUE	2	G	intron_variant;non_coding_transcript_variant	MODIFIER	-	0.062	0.1816	0.2966	0.2704	0.3262	-	2.666	0.197146	1.29963e-05	Thyroid
rs13334665	G	C	18125091	0.2876	4.4849	3.64743e-06	0.0392965	16	TRUE	2	C	intron_variant;non_coding_transcript_variant	MODIFIER	-	0.1377	0.1902	0.2956	0.2704	0.3262	-	2.173	0.186238	3.55148e-05	Thyroid
rs6498764	G	T	18125986	0.3714	4.4851	3.64401e-06	0.0392965	16	TRUE	2	C	intron_variant;non_coding_transcript_variant	MODIFIER	-	-	-	-	-	-	-	1.285	NA	NA	NA
rs766180	G	T	18129657	0.2841	3.96576	3.65807e-05	0.168315	16	TRUE	2	C	intron_variant;non_coding_transcript_variant	MODIFIER	-	-	-	-	-	-	-	2.279	0.192255	2.30403e-05	Thyroid
rs2428388	T	C	18130295	0.2862	3.80871	6.98458e-05	0.245109	16	TRUE	2	C	intron_variant;non_coding_transcript_variant	MODIFIER	-	0.2927	0.1974	0.2937	0.2734	0.3364	-	4.218	0.190127	1.87963e-05	Thyroid
rs74246672	G	A	18130353	0.2656	3.57698	0.000173792	0.381971	16	TRUE	2	A	intron_variant;non_coding_transcript_variant	MODIFIER	-	0.059	0.17	0.2937	0.2485	0.3241	-	0.509	0.204242	1.09604e-05	Thyroid
rs2471441	A	G	18134241	0.3686	3.99687	3.20932e-05	0.158679	16	TRUE	2	C	intron_variant;non_coding_transcript_variant	MODIFIER	-	-	-	-	-	-	-	4.577	NA	NA	NA
rs56170795	G	A	18136913	0.3665	3.97405	3.5331e-05	0.164711	16	TRUE	2	A	intron_variant;non_coding_transcript_variant	MODIFIER	-	0.0227	0.245	0.3165	0.3459	0.3384	-	2.391	NA	NA	NA
rs35296555	A	T	18138609	0.3686	3.40898	0.000326028	0.509561	16	TRUE	2	T	intron_variant;non_coding_transcript_variant	MODIFIER	-	0.0598	0.2493	0.3165	0.3449	0.3374	-	4.46	NA	NA	NA		DDX19A-DT (DDX19A Divergent Transcript) is an RNA Gene, and is affiliated with the lncRNA class. Diseases associated with DDX19A-DT include Prostate Cancer.
rs62049432	G	A	70375296	0.0554	3.31616	0.000456323	0.568551	16	TRUE	3	A	intron_variant;non_coding_transcript_variant	MODIFIER	DDX19A-DT	0	0.0303	0	0.0497	0.0072	-	1.27	-0.52537	2.4389e-14	Artery_Aorta
rs8063690	A	T	70401687	0.4396	4.2843	9.16573e-06	0.0756026	16	TRUE	3	G	intron_variant	MODIFIER	DDX19A	-	-	-	-	-	-	1.571	-0.842586	8.90958e-101	Muscle_Skeletal		Predicted to enable RNA binding activity and RNA helicase activity. Predicted to be involved in poly(A)+ mRNA export from nucleus. Located in membrane. [provided by Alliance of Genome Resources, Apr 2022] GeneCards Summary for DDX19A Gene DDX19A (DEAD-Box Helicase 19A) is a Protein Coding gene. Gene Ontology (GO) annotations related to this gene include nucleic acid binding and helicase activity.…
rs35676543	C	T	70404854	0.3984	3.42781	0.000304235	0.496036	16	TRUE	3	T	intron_variant	MODIFIER	DDX19A	0.0242	0.3228	0.3046	0.3976	0.1769	-	0.184	-0.606807	7.93875e-84	Whole_Blood
rs4985409	C	T	70418843	0.3999	3.65521	0.000128488	0.333923	16	TRUE	3	G	intron_variant	MODIFIER	ST3GAL2	-	-	-	-	-	-	3.463	-0.606807	7.93875e-84	Whole_Blood		glicosilation
rs55936521	G	T	70427625	0.3999	3.26617	0.000545068	0.602491	16	TRUE	3	T	intron_variant	MODIFIER	ST3GAL2	0.0234	0.3213	0.3016	0.3976	0.182	-	0.443	-0.609344	3.67126e-84	Whole_Blood		The protein encoded by this gene is a type II membrane protein that catalyzes the transfer of sialic acid from CMP-sialic acid to galactose-containing substrates. The encoded protein is normally found in the Golgi but can be proteolytically processed to a soluble form. This protein, which is a member of glycosyltransferase family 29, can use the same acceptor substrates as does sialyltransferase …
rs2864755	T	C	70700712	0.4936	3.55251	0.000190791	0.399353	16	TRUE	3	C	intron_variant	MODIFIER	MTSS2	0.0234	0.4438	0.3482	0.505	0.3067	MTSS2-associated_syndromic_intellectual_disability+DDG2P+ENSG00000132613	1.161	-0.371091	5.39846e-08	Brain_Cerebellar_Hemisphere
rs11640399	T	G	70703818	0.4915	4.397	5.48779e-06	0.0533486	16	TRUE	3	A	intron_variant	MODIFIER	MTSS2	-	-	-	-	-	MTSS2-associated_syndromic_intellectual_disability+DDG2P+ENSG00000132613	3.581	-0.158879	3.06524e-07	Nerve_Tibial
rs12920683	A	G	70704475	0.4901	4.31872	7.84671e-06	0.0675228	16	TRUE	3	G	intron_variant	MODIFIER	MTSS2	0.0227	0.4467	0.3512	0.501	0.3078	MTSS2-associated_syndromic_intellectual_disability+DDG2P+ENSG00000132613	1.235	-0.353728	7.83551e-08	Brain_Cerebellar_Hemisphere		Enables GTPase activator activity and small GTPase binding activity. Involved in activation of GTPase activity and cellular response to platelet-derived growth factor stimulus. Located in ruffle membrane. [provided by Alliance of Genome Resources, Apr 2022] GeneCards Summary for MTSS2 Gene MTSS2 (MTSS I-BAR Domain Containing 2) is a Protein Coding gene. Diseases associated with MTSS2 include Inte…
rs4985557	T	C	70704974	0.5014	4.57029	2.43522e-06	0.0293574	16	TRUE	3	C	intron_variant	MODIFIER	MTSS2	0.0212	0.4438	0.3512	0.501	0.3067	MTSS2-associated_syndromic_intellectual_disability+DDG2P+ENSG00000132613	4.041	-0.367332	1.8401e-08	Brain_Cerebellar_Hemisphere
rs11647479	A	C	70710549	0.5028	3.30462	0.000475529	0.576078	16	TRUE	3	C	intron_variant	MODIFIER	MTSS2	0.3139	0.4597	0.3492	0.5099	0.3252	MTSS2-associated_syndromic_intellectual_disability+DDG2P+ENSG00000132613	0.019	-0.310028	6.40481e-07	Brain_Cerebellar_Hemisphere
rs11075777	G	A	70714287	0.483	4.6665	1.53188e-06	0.0207939	16	TRUE	3	A	intron_variant	MODIFIER	MTSS2	0.0212	0.4424	0.3492	0.495	0.3057	MTSS2-associated_syndromic_intellectual_disability+DDG2P+ENSG00000132613	0.797	-0.331898	2.55516e-07	Brain_Cerebellar_Hemisphere
rs11643085	C	G	70714584	0.4893	4.62909	1.83641e-06	0.0239834	16	TRUE	3	G	intron_variant	MODIFIER	MTSS2	0.0212	0.4452	0.3403	0.498	0.3067	MTSS2-associated_syndromic_intellectual_disability+DDG2P+ENSG00000132613	9.393	-0.357565	3.24278e-08	Brain_Cerebellar_Hemisphere
rs116922791	A	G	70720275	0.1136	3.73817	9.26806e-05	0.284126	16	TRUE	3	G	upstream_gene_variant	MODIFIER	MTSS2	0.0045	0.0533	0	0.1044	0.1043	-	7.56	0.282426	0.000118849	Adipose_Subcutaneous		This gene encodes a scaffold protein that is a component of the PIKfyve protein kinase complex. This complex is responsible for the synthesis of phosphatidylinositol 3,5-bisphosphate, an important component of cellular membranes, from phosphatidylinositol 3-phosphate. Mice lacking a functional copy of this gene exhibit severe neurodegeneration. Mutations in the human gene have been identified in …
rs7201952	G	A	70732483	0.5433	3.37994	0.000362514	0.527721	16	TRUE	3	A	intron_variant	MODIFIER	VAC14	0.0333	0.4654	0.1379	0.5716	0.2965	Progressive_neurological_disorder_and_regression_of_developmental_milestones+DDG2P+ENSG00000103043;STRIATONIGRAL_DEGENERATION__CHILDHOOD-ONSET+MIM_morbid+ENSG00000103043;Childhood-onset_basal_ganglia_degeneration_syndrome+Orphanet+ENSG00000103043;YUNIS-VARON_SYNDROME+Orphanet+ENSG00000103043;ClinVar:_phenotype_not_specified+ClinVar+rs7201952	0.104	0.177984	8.14518e-09	Testis
rs11649341	T	C	70733292	0.1122	3.444	0.00028659	0.48451	16	TRUE	3	C	intron_variant	MODIFIER	VAC14	0.0045	0.0576	0.001	0.1024	0.0951	Progressive_neurological_disorder_and_regression_of_developmental_milestones+DDG2P+ENSG00000103043;STRIATONIGRAL_DEGENERATION__CHILDHOOD-ONSET+MIM_morbid+ENSG00000103043;Childhood-onset_basal_ganglia_degeneration_syndrome+Orphanet+ENSG00000103043;YUNIS-VARON_SYNDROME+Orphanet+ENSG00000103043	3.188	-0.540603	9.17117e-06	Testis
rs55900782	A	G	70737892	0.5149	3.39278	0.000345941	0.520743	16	TRUE	3	G	intron_variant	MODIFIER	VAC14	0.0325	0.4452	0.1181	0.5348	0.2822	Progressive_neurological_disorder_and_regression_of_developmental_milestones+DDG2P+ENSG00000103043;STRIATONIGRAL_DEGENERATION__CHILDHOOD-ONSET+MIM_morbid+ENSG00000103043;Childhood-onset_basal_ganglia_degeneration_syndrome+Orphanet+ENSG00000103043;YUNIS-VARON_SYNDROME+Orphanet+ENSG00000103043	5.158	0.184614	7.85203e-10	Testis
rs936303	T	C	70742421	0.5142	3.31362	0.000460484	0.570235	16	TRUE	3	C	intron_variant	MODIFIER	VAC14	0.0318	0.4265	0.1052	0.5477	0.2679	Progressive_neurological_disorder_and_regression_of_developmental_milestones+DDG2P+ENSG00000103043;STRIATONIGRAL_DEGENERATION__CHILDHOOD-ONSET+MIM_morbid+ENSG00000103043;Childhood-onset_basal_ganglia_degeneration_syndrome+Orphanet+ENSG00000103043;YUNIS-VARON_SYNDROME+Orphanet+ENSG00000103043	5.232	0.165323	1.05179e-07	Testis
[truncated: 414 more rows]

## Sheet: Table_S3
	Table S3. Genes in the top candidate regions for selection revealed with the SDS statistic in the GCAT dataset.
	Peak	Position (GRCh37/hg19)	Candidate genes	Previously known overlaping signals of positive selection
	1	chr1: 12687788-13895993	AADACL4, LRRC38, BRWD1P1
	2	chr1: 46807697-46832229	NSUN4
[truncated: 38 more rows]

## Sheet: Table_S4
	Table S4. iSAFE analysis in the top candidate regions for selection revealed with the SDS statistic in the GCAT dataset.
[truncated: 4,204 more rows]
[truncated: 7 more columns]

[truncated: 8 more sheets: Table_S5, Table_S6, Table_S7, Table_S8, Table_S9, Table_S10, Table_S11, Table_S12]
